# Supplementary material for: High-precision determination of nitrite, nitrate, phosphate, and silicate for the characterization of MOOS-4 certified reference material for nutrients in seawater
Source: Anal Bioanal Chem. 2025 May 31;417(18):4111–21. doi: 10.1007/s00216-025-05928-7 (PMC12276123; doi:10.1007/s00216-025-05928-7)
Supplement: Supplementary file 2 — Supplementary file1 (XLSM 887 KB) [file 216_2025_5928_MOESM2_ESM.xlsm]

## Sheet: RND
Index
Line	Description
30	Weighing a cold (°C) bottle and effect on the uncertainty on mass
59	Preparation of the "MOOS-4 spike" nitrite solution
77	Planning the re-bottling of MOOS-4
129	Mass loss of old MOOS-4 and SEAN-1 material: traspiration from the irradiated bottles over 6 years
197	Cleaning bottle test
221	Screening nitrate on the starting material left at RT for 9 months aftern irradiation: almost full recovery and homogenous
248	Screening phosphate on the starting material left at RT for 9 months after irradiation: full recovery and homogenous
294	Screening nitrite on the starting material left at RT for 9 months after irradiation: nitrite formation
324	Irradiation of the nitrite spike solution eliminates nitrite
341	Brief short-term stability of the MOOS-4 starting material
504	Screening of nutrient on the 7 boxes before reblending
604	EtOH interference on nitrite
627	Preparation of the 15NO3- internal standard with exact-matching
666	Preparation of the 15NO2- and 15NO3- internal standard with exact-matching for simultaneous determination
692	Standardization NO2- Sigma Aldrich (verified 2024-04-22)
901	Development of novel method for the determination of nitrite by GC-MS following derivatization with triethyloxonium
1220	Validation figures nitrite and nitrate method and preliminary data on MOOS-4 and SEAN-1
1434	Purification of oxonium reagent for nitrate measurement
1465	Study matrix effects MOOS-4 by photometry (nitrite, phosphate, silicate; verified 2024-05-03)
1566	Temperature effect on the determination of nitrite, phosphate and silicate by UV-vis
1654	Silicate interference on phosphate
1679	Validation of silicate by LC-ICPMS: calibration plot, analytical range, matrix effect, LOD, LOQ, signal repeatability
Weighing a cold (°C) bottle and effect on the uncertainty on mass
Experiments performed during the CCQM exercise K161
Cold (4 °C) bottle off the fridge (Nalgene 65 mL narrow neck)
Try to understand if weighing a cold liquid in a bottle is problematic for moisture
Weigh the bottle (1) then weigh the bottle (2-8) after wipeing the outside with a kim wipe
Data	Mass (g)
1	71.7093
2	71.7095
3	71.7089
4	71.7087
5	71.7084
6	71.708
7	71.7083
8	71.7076
Max	71.7095
Min	71.7076
Difference	0.0019
Uncertainty	0.002
This uncertainty on the 30 g standard solution is 0.002/30 *100% = 0.007%
From the experiments performed on the preliminary data, the impact of weighing a cold solution seems to be much lowerd than 0.002 g
When the cold LNSW is used to dilute the standard, there is no differences between direct weighing and after wiping the bottle
The 0.002 is a conservative choise which adds a modest contribution to the overall uncertainty
Preparation of the "MOOS-4 spike" nitrite solution
Date	20200228
Bottle (Nalgene, 2 L) = 179 g
Added 70 g of NaCl from Sigma Aldrich S7653 lot SLB0434V BioExtra 99.5%
Added ~ 2L of water GenPure (B3)
Added 5 mL of 0.1 M NaHCO3 Sigma Aldrich 36486 lot BCBW9092
Final pH of 8.2
The amount of [CO3] was much less with respect of the total dissolved inorganic carbon typical of seawater
A NaNO2 solution was then prepared from Sigma Aldrich 563218-25G
NaNO2 = 0.1548 g
adding water to final mass of 48.0817
2 x 4.65 mL of the NaNO2 solution was added to the 2 L saline medium
For irradiation, 33 x 60 mL bottles where prepared and sent for irradiation along with the MOOS and SEAN samples
Planning the re-bottling of MOOS-4
1. Use of old bottle is not suitable
Date	2023-03-03
When the cappers is applied to close the irradiated caps, we can observe some cracking of the PP material
The old bottles cannot be used again, we will need 60 mL new bottle from Fisher
The plan is to used EtOH to perform the sterilization of drum and bottles, rinse with water two times and leave the bottle with water for sometime
2. The nitrite spike
Total nitrite in the spiking solution in g:
0.0199646
Total number of 60 mL bottles containing the spike:
33
The nitrite did not survive the irradiation, no spiking is necessary anymore, see line:
294
Mass loss of old MOOS-4 and SEAN-1 material: traspiration from the irradiated bottles over 6 years
The first proposed batch was bottled in 2017-03 and the mass of each unti was recorded
On 2022-06-08, I Inspected two boxes of material one box of MOOS candidate (box39 of 54) and one box of SEAN candidate (box 33 of 54)
These units were left at RT till today where the mass of the units was meaured again
The traspiration is minimal, less than:
-0.001815
Material	Unit mass	Unit mass	Delta mass		Material	Unit mass	Unit mass	Delta mass
ID	at Bottling	2023-03-01			ID	at Bottling	2023-03-01
	g	g	g			g	g	g
MOOS2123	75.7642	75.6766	-0.0876		SEAN1840	71.1949	71.1053	-0.0896
MOOS2148	75.1234	75.0369	-0.0865		SEAN1828	74.6452	74.558	-0.0872
MOOS2161	74.5862	74.4918	-0.0944		SEAN1830	72.1164	72.0281	-0.0883
MOOS2120	71.6918	71.6022	-0.0896		SEAN1811	71.4389	71.3521	-0.0868
MOOS2168	74.8295	74.7429	-0.0866		SEAN1829	73.0342	72.9453	-0.0889
MOOS2124	72.402	72.3161	-0.0859		SEAN1820	71.2827	71.1953	-0.0874
MOOS2155	74.6284	74.5382	-0.0902		SEAN1809	71.0982	71.0068	-0.0914
MOOS2118	71.8595	71.7712	-0.0883		SEAN1810	73.3068	73.2139	-0.0929
MOOS2143	71.1566	71.0679	-0.0887		SEAN1807	71.7545	71.6632	-0.0913
MOOS2140	75.7435	75.6572	-0.0863		SEAN1796	73.202	73.1116	-0.0904
MOOS2160	73.7569	73.6685	-0.0884		SEAN1839	73.4675	73.3772	-0.0903
MOOS2117	72.0358	71.9461	-0.0897		SEAN1842	72.6799	72.588	-0.0919
MOOS2131	75.268	75.1795	-0.0885		SEAN1819	72.5874	72.4953	-0.0921
MOOS2127	74.9492	74.8598	-0.0894		SEAN1832	73.1485	73.0512	-0.0973
MOOS2125	73.4957	73.4104	-0.0853		SEAN1795	72.8915	72.8024	-0.0891
MOOS2156	72.8186	72.7293	-0.0893		SEAN1837	70.186	70.097	-0.089
MOOS2169	74.2222	74.131	-0.0912		SEAN1806	72.0623	71.971	-0.0913
MOOS2134	74.545	74.4567	-0.0883		SEAN1818	72.2	72.1074	-0.0926
MOOS2149	73.8618	73.7736	-0.0882		SEAN1826	71.2171	71.1256	-0.0915
MOOS2165	73.3432	73.2549	-0.0883		SEAN1797	72.5738	72.4838	-0.09
MOOS2142	75.8582	75.7701	-0.0881		SEAN1805	71.6832	71.5939	-0.0893
MOOS2141	72.7269	72.6375	-0.0894		SEAN1838	73.2085	73.1187	-0.0898
MOOS2138	75.4357	75.3464	-0.0893		SEAN1827	71.0146	70.929	-0.0856
MOOS2153	72.5916	72.5006	-0.091		SEAN1798	71.7688	71.6785	-0.0903
MOOS2135	75.3238	75.238	-0.0858		SEAN1835	71.7783	71.6927	-0.0856
MOOS2136	74.0812	73.9916	-0.0896		SEAN1815	71.5198	71.4312	-0.0886
MOOS2129	71.2091	71.1197	-0.0894		SEAN1823	70.2274	70.1381	-0.0893
MOOS2121	74.6875	74.5986	-0.0889		SEAN1816	70.8234	70.7311	-0.0923
MOOS2167	75.2741	75.1879	-0.0862		SEAN1824	72.0332	71.941	-0.0922
MOOS2122	75.63	75.5445	-0.0855		SEAN1825	71.4887	71.3798	-0.1089
MOOS2137	73.0642	72.9747	-0.0895		SEAN1802	72.0258	71.9382	-0.0876
MOOS2163	72.1762	72.0859	-0.0903		SEAN1794	73.3397	73.252	-0.0877
MOOS2164	74.5205	74.4308	-0.0897		SEAN1834	69.4782	69.3759	-0.1023
MOOS2151	71.7785	71.6913	-0.0872		SEAN1803	74.045	73.9565	-0.0885
MOOS2119	73.6528	73.5648	-0.088		SEAN1792	70.4172	70.324	-0.0932
MOOS2116	75.8791	75.7886	-0.0905		SEAN1822	72.9095	72.8209	-0.0886
MOOS2145	74.0206	73.9317	-0.0889		SEAN1833	71.1062	71.0152	-0.091
MOOS2139	71.3055	71.2171	-0.0884		SEAN1814	73.1096	73.0199	-0.0897
MOOS2152	72.9703	72.8825	-0.0878		SEAN1791	72.2793	72.1867	-0.0926
MOOS2128	75.3727	75.2831	-0.0896		SEAN1801	71.7895	71.6966	-0.0929
MOOS2146	73.4016	73.3142	-0.0874		SEAN1789	71.6729	71.5835	-0.0894
MOOS2162	74.7841	74.6929	-0.0912		SEAN1800	71.8634	71.7714	-0.092
MOOS2126	75.7192	75.6331	-0.0861		SEAN1812	70.8811	70.7834	-0.0977
MOOS2157	73.0685	72.9815	-0.087		SEAN1836	75.1508	75.0625	-0.0883
MOOS2158	73.5029	73.4154	-0.0875		SEAN1813	74.5955	74.5097	-0.0858
MOOS2166	74.625	74.5361	-0.0889		SEAN1821	74.8496	74.7583	-0.0913
MOOS2130	72.4081	72.3199	-0.0882		SEAN1790	72.1467	72.056	-0.0907
MOOS2133	73.146	73.0577	-0.0883		SEAN1831	69.004	68.9159	-0.0881
MOOS2144	75.0263	74.9391	-0.0872		SEAN1799	72.581	72.4931	-0.0879
MOOS2159	74.1575	74.0719	-0.0856		SEAN1788	73.5417	73.4539	-0.0878
		Average	-0.088424				Average	-0.090686
		SD	0.00176318				SD	0.00402315
		RSD	-0.01994				RSD	-0.0443635
		Max	-0.0853				Max	-0.0856
		Min	-0.0944				Min	-0.1089
Cleaning bottle test
Date	2023-03-28
Date	2023-04-03
		After	After	After	After								2023-04-03
Bottle	Empty	EtOH wash	water wash 1	water wash 2	water wash 3		EtOH	H2O - 1	H2O - 2	H2O - 3	H2O - 4		empty	after 2 h	after 4h		H2O - 5	H2O - 6	H2O - 7
ID	g	g	g	g	g		g	g	g	g	g		g	g	g		g	g	g
1	11.7805	12.0046	11.7993	11.7896	11.8997		0.2241	0.0188	0.0091	0.1192	0.0231		11.7867	11.7832	11.7817		0.0062	0.0027	0.0012
2	11.7815	11.9737	11.7878	11.7858	11.7927		0.1922	0.0063	0.0043	0.0112	0.0101333		11.7835	11.7817	11.7819		0.002	0.0002	0.0004
3	11.8214	12.0062	11.8447	11.8276	11.8309		0.1848	0.0233	0.0062	0.0095	0.013		11.8238	11.8222	11.822		0.0024	0.0008	0.0006
Standard deviation of the residual water			0.0288857					w(EtOH)-1	w(EtOH)-2	w(EtOH)-3	w(EtOH)-4
Added hom component			0.00115543					µg/g	µg/g	µg/g	ng/g
Dilution			0.000705956					8964	6.74093	0.0321407	0.014849
								7688	1.93738	0.000867944	0.000175903
								7392	6.88934	0.00261795	0.000680667
One wash with EtOH sterilize the bottle
three washes with 25 mL water removes the EtOH
Then the bottle is stored with 50 mL of water for a few days both upright and upside down for removing all impurities
After the cleaning the bottle is emptied but not dried
2023-04-03: after the bottle has been kept full of water
Screening nitrate on the starting material left at RT for 9 months aftern irradiation: almost full recovery and homogenous
Date	2023-03-13
Starting from the MOOS-4 candidate box 39 after irradiation
The box was pulled from the cold room on 2023-06-08 and left at RT in B5 till today
Five units of the material were analyzed
Unit	Vial	Sample	IS	mA	mB	Area	Area	rAB	Hom
	g	g	g	g	g	46	47
MOOS2155	11.4593	13.4935	13.6919	2.0342	0.1984	4991.18	5538.81	0.901128	0.087889
MOOS2169	11.4451	13.4731	13.6722	2.028	0.1991	5729.79	6340.79	0.90364	0.0887153
MOOS2140	11.4054	13.4305	13.6301	2.0251	0.1996	5744.43	6498.5	0.883962	0.087126
MOOS2165	11.5293	13.557	13.7565	2.0277	0.1995	5404.01	6102.77	0.8855	0.087122
MOOS2121	11.4349	13.4625	13.662	2.0276	0.1995	5647.95	6336.64	0.891317	0.0876986
									0.00749711
The same internal standard used for the SALT-1 project was used for this screening in same proportion
SALT-1 solution isotope ratio:		1.05125
SALT-1 solution mass fraction:		1.14272	mg/kg
Nitrate in MOOS-4 before irradiation:			1.05989	mg/kg
Nitrate in MOOS-4 after irradiation:			0.970821	mg/kg
The depletion is marginal, after sterilization the material seems to be stable even at RT
Likely the depletion was cause by nitro/denitro bacteria during transportation (days that the material from cold room to irradiation, N was the only analyte that failed the long term stability)
Homogeneiety is good
Screening phosphate on the starting material left at RT for 9 months after irradiation: full recovery and homogenous
Date	2023-03-14
Starting from the MOOS-4 candidate box 39 after irradiation
The box was pulled from the cold room on 2023-06-08 and left at RT in B5 till today
Five units of the material were analyzed
the SALT-1 was the same solution used for the CCQM and given to Kenny at a certain point
used a 5 cm cuvette zerod against GenPure water
Unit	Vial	Sample	Chemistry	mA	mF	Area	Area
ID	g	g	g	g	g	890 nm	norm
MOOS2167	7.3152	13.4468	14.2413	6.1316	6.9261	0.270951	0.306059
MOOS2124	7.3053	13.398	14.1999	6.0927	6.8946	0.269659	0.305151
MOOS2117	7.3443	13.4401	14.2436	6.0958	6.8993	0.270459	0.306109
MOOS2163	7.3235	13.423	14.2267	6.0995	6.9032	0.269308	0.304793
MOOS2116	7.3214	13.435	14.2383	6.1136	6.9169	0.273391	0.309313
SALT-1	7.3355	13.3315	14.135	5.996	6.7995	0.091846	0.104154
MOOS-3	7.2834	13.3537	14.1582	6.0703	6.8748	0.17533	0.198567
BLK	7.3207	13.5368	14.3387	6.2161	7.018	-0.002385	-0.00269267
Homogeneiety					average	0.270754
0.00583248
2021-10-07	MOOS-3
Signal	w(PO4)
0.172519	0.163541
Before irradiation the phosphate mass fraction was:
0.245136	mg/kg
Today the mass fraction of phoshate is roughly:
0.256663	mg/kg
Area norm measured before irradiation was:
0.285493
Calcualtion of phosphate increase after irradiation
Ratio 1	1.04703
Ratio 2	1.07283
After irradiation the phosphate is stable even at room temperature with light
It was observed a slight increase of phosphate likely due to the irradiation process (+5-7 %)
Within box homogeneiety is good
Screening nitrite on the starting material left at RT for 9 months after irradiation: nitrite formation
Date	2023-03-14
Starting from the MOOS-4 candidate box 39 after irradiation
The box was pulled from the cold room on 2023-06-08 and left at RT in B5 till today
Five units of the material were analyzed
used a 1 cm cuvette zerod against GenPure water
Unit	Vial	Sample	Chemistry	mA	mF	Area	Area
ID	g	g	g	g	g	541 nm	norm
MOOS2167	6.1318	11.2231	11.4266	5.0913	5.2948	0.080771	0.0839994
MOOS2124	6.1477	11.2492	11.4504	5.1015	5.3027	0.090395	0.0939601
MOOS2117	6.1308	11.2229	11.4233	5.0921	5.2925	0.085665	0.0890364
MOOS2163	6.1376	11.2248	11.4258	5.0872	5.2882	0.085456	0.0888324
MOOS2116	6.1114	11.1877	11.3887	5.0763	5.2773	0.081848	0.0850888
MOOS-3	6.0968	11.2061	11.4068	5.1093	5.31	0.173657	0.180478
BLK	6.1075	11.1502	11.3512	5.0427	5.2437	0.000931	0.000968109
Homogeneiety					average	0.084827
0.0445018
The nitrite concentration is roughly half of that obtained for MOOS-3
0.0772278	mg/kg nitrite
After irradiation there is formation of nitrite (before irradiation it was undetected)
This also explains why the nitrite mass fraction of the previous MOOS was so high
The homogeneiety is not great but the re-mixing will help
Irradiation of the nitrite spike solution eliminates nitrite
Date	2023-03-14
Starting from the spike prepared as describe in line:
77
It was observed that the spiking solution of nitrite is not good anymore
Unit	Vial	LNSW	Sample	Chemistry	mA	mF	Area	Area
ID	g	g	g	g	g	g	541 nm	norm
Irradiated	6.1253	11.2993	11.3631	11.5638	0.0638	5.4385	0.011214	0.955914
Non_irradiated	6.1061	11.1689	11.233	11.4338	0.0641	5.3277	0.138506	11.512
After irradiation, 90 % of nitrite was lost
However, this is not a concern as the irradiation allowed formation of nitrite in-situ
Brief short-term stability of the MOOS-4 starting material
Date	2023-03-15
Starting from the MOOS-4 candidate box 39 after irradiation
The box was pulled from the cold room on 2023-06-08 and left at RT in B5 till today
Five units of the material were opend and half of their content was transferred into a bottle just cleaned with GenPure water
The two half unit MOOS2122 were incubated in the 40 °C oven
The non-sterile half of unit 2152 was kept uncapped in B3 for 5 hours (MOOS2152T)
The other units (MOOS2159, MOOS2137 and MOOS2142) were kept in room B5 (RT in presence of light)
"T" = unit trasfered into another bottles (not pre-cleaned)
MOOS2164R	reference unit, open just the day of analysis after sterilization
Date	2023-03-27
1. Determination of nitrate by ID GC-MS
Unit	Vial	Sample	IS	mA	mB	Area	Area	rAB	Hom		Unit	Ratio
ID	g	g	g	g	g	46	47				ID	"T" vs not "T"
MOOS2142	11.4592	13.4968	13.6529	2.0376	0.1561	5603.48	4991.9	1.12251	0.0859954		MOOS2142	1.0023
MOOS2142T	11.4671	13.5431	13.7419	2.076	0.1988	5379.16	5976.29	0.900084	0.086193		MOOS2159	0.998395
MOOS2159	11.44	13.4862	13.6844	2.0462	0.1982	5235.57	5652.26	0.926279	0.0897217		MOOS2137	1.00056
MOOS2159T	11.4758	13.5153	13.7143	2.0395	0.199	5600.25	6100.1	0.918059	0.0895777		MOOS2152	0.996561
MOOS2137	11.614	13.6467	13.8452	2.0327	0.1985	6060.82	6544.56	0.926085	0.0904353		MOOS2122	1.0089
MOOS2137T	11.4252	13.465	13.6633	2.0398	0.1983	5371.92	5771.45	0.930775	0.0904856
MOOS2152	11.5173	13.567	13.7662	2.0497	0.1992	5101.42	5699.81	0.895016	0.0869821
MOOS2152T	11.4874	13.5194	13.7181	2.032	0.1987	5279.76	5955.99	0.886461	0.086683
MOOS2122	11.9807	14.0255	14.2238	2.0448	0.1983	5390.19	5960.88	0.904261	0.0876931
MOOS2122T	11.6341	13.662	13.8604	2.0279	0.1984	6020.76	6657.82	0.904314	0.0884738
MOOS2164R	11.4788	13.5075	13.706	2.0287	0.1985	5290.52	5946.83	0.889636	0.0870472
BLK	11.4538	13.5744	13.5744	2.1206	0	11.6375	0
IS = 15NO3 used for the SALT-1 certification
0.1 mL of 1 % sulfamic acid
0.05 mL of triethyloxonium tetrafluoroborate solution (1 g reagent + 1 g cold water)
HS analysis with SALT1.M method
2. Determination of nitrite by UV-vis
Unit	Vial	Sample	Chemistry	mA	mF	Area	Area		Unit	Ratio
ID	g	g	g	g	g	541 nm	norm		ID	"T" vs not "T"
MOOS2142	6.1173	11.2052	11.409	5.0879	5.2917	0.08778	0.0912961		MOOS2142	0.97208
MOOS2142T	6.1443	11.2311	11.4327	5.0868	5.2884	0.085364	0.0887471		MOOS2159	0.996567
MOOS2159	6.1375	11.247	11.4481	5.1095	5.3106	0.085799	0.0891759		MOOS2137	0.999041
MOOS2159T	6.0953	11.1845	11.3852	5.0892	5.2899	0.085498	0.0888697		MOOS2152	1.00531
MOOS2137	6.1374	11.2269	11.4278	5.0895	5.2904	0.091011	0.0946035		MOOS2122	0.986379
MOOS2137T	6.1374	11.2236	11.4247	5.0862	5.2873	0.090918	0.0945127
MOOS2152	6.1089	11.1964	11.3975	5.0875	5.2886	0.086925	0.090361
MOOS2152T	6.1132	11.2084	11.4091	5.0952	5.2959	0.087398	0.0908406
MOOS2122	6.1444	11.2269	11.4283	5.0825	5.2839	0.086635	0.090068
MOOS2122T	6.1287	11.2253	11.4262	5.0966	5.2975	0.085472	0.0888412
MOOS2164R	6.1392	11.2328	11.4334	5.0936	5.2942	0.083739	0.0870369
BLK	6.156	11.4044	11.6058	5.2484	5.4498	8.7e-05	9.03385e-05
used a 1 cm cuvette zerod against GenPure water
3. Determination of phosphate by UV-vis
Unit	Vial	Sample	Chemistry	mA	mF	Area	Area		Unit	Ratio
ID	g	g	g	g	g	890 nm	norm		ID	"T" vs not "T"
MOOS2142	6.1512	12.2566	13.0428	6.1054	6.8916	0.275225	0.310666		MOOS2142	1.00029
MOOS2142T	6.1697	12.2776	13.0634	6.1079	6.8937	0.275334	0.310757		MOOS2159	1.00521
MOOS2159	6.1407	12.2678	13.0534	6.1271	6.9127	0.277782	0.313398		MOOS2137	1.00923
MOOS2159T	6.1142	12.2248	13.0112	6.1106	6.897	0.279111	0.315031		MOOS2152	1.00164
MOOS2137	6.1004	12.1999	12.9869	6.0995	6.8865	0.277862	0.313714		MOOS2122	0.991857
MOOS2137T	6.1018	12.2225	13.008	6.1207	6.9062	0.280598	0.316609
MOOS2152	6.1016	12.207	12.9928	6.1054	6.8912	0.274593	0.309935
MOOS2152T	6.1086	12.213	12.9991	6.1044	6.8905	0.275026	0.310443
MOOS2122	6.1275	12.2296	13.0158	6.1021	6.8883	0.280045	0.316126
MOOS2122T	6.1069	12.2164	13.0024	6.1095	6.8955	0.277811	0.313552
MOOS2164R	6.1189	12.218	13.0846	6.0991	6.9657	0.2735	0.312361
BLK	6.1338	12.259	13.0536	6.1252	6.9198	-0.001916	-0.00216456
used a 5 cm cuvette zerod against GenPure water
4. Determination of silicate by UV-vis
Unit	Vial	Sample	Chemistry	mA	mF	Area	Area		Unit	Ratio
ID	g	g	g	g	g	810 nm	norm		ID	"T" vs not "T"
MOOS2142	6.1106	9.162	9.4824	3.0514	3.3718	0.119975	0.132572		MOOS2142	0.997896
MOOS2142T	6.1462	9.1873	9.5095	3.0411	3.3633	0.11962	0.132294		MOOS2159	1.00375
MOOS2159	6.1539	9.1631	9.486	3.0092	3.3321	0.118551	0.131272		MOOS2137	1.00362
MOOS2159T	6.0972	9.1489	9.4716	3.0517	3.3744	0.119164	0.131765		MOOS2152	1.00151
MOOS2137	6.134	9.1784	9.5016	3.0444	3.3676	0.119685	0.132391		MOOS2122	0.979455
MOOS2137T	6.1541	9.222	9.5458	3.0679	3.3917	0.120185	0.13287
MOOS2152	6.1337	9.1835	9.5089	3.0498	3.3752	0.120357	0.133199
MOOS2152T	6.1531	9.1907	9.5136	3.0376	3.3605	0.120582	0.1334
MOOS2122	6.1414	9.2025	9.5256	3.0611	3.3842	0.122529	0.135462
MOOS2122T	6.0858	9.1144	9.4385	3.0286	3.3527	0.119853	0.132679
MOOS2164R	6.1651	9.2186	9.5419	3.0535	3.3768	0.12042	0.13317
BLK	6.0982	9.3387	9.6637	3.2405	3.5655	0.012381	0.0136227
used a 1 cm cuvette zerod against GenPure water
5. Comparing nutrient data after transfer in unclean bottle
the ratios are beterrn the response in the "T" bottle against irradiated bottle (e.g. signal in MOOS2142T / MOOS2142)
Unit	Nitrate	Nitrite	Phosphate	Silicate
ID	ratio	ratio	ratio	ratio
MOOS2142	1.0023	0.97208	1.00029	0.997896
MOOS2159	0.998395	0.996567	1.00521	1.00375
MOOS2137	1.00056	0.999041	1.00923	1.00362
MOOS2152	0.996561	1.00531	1.00164	1.00151
MOOS2122	1.0089	0.986379	0.991857	0.979455
No loss of nutrient in this preliminary stability study
Screening of nutrient on the 7 boxes before reblending
Date	2023-04-12
Measuring nutrients in the seven boxes selected for reblending
Box	Unit
N	N
2	MOOS0062
7	MOOS0357
24	MOOS1299
28	MOOS1550
29	MOOS1570
38	MOOS2080
54	MOOS2984
REF (Box 39)	MOOS2156
1. Determination of nitrate by ID GC-MS
Unit	Vial	Sample	IS	mA	mB	Area	Area	rAB	Hom
ID	g	g	g	g	g	46	47
2	11.538	13.566	13.7665	2.028	0.2005	6655.22	7221.96	0.921526	0.0911074
7	11.6255	13.6541	13.8533	2.0286	0.1992	6466.86	6924.92	0.933853	0.0917004
24	11.5264	13.5545	13.7536	2.0281	0.1991	6247.09	7016.36	0.89036	0.0874073
28	11.4704	13.4819	13.6811	2.0115	0.1992	5911.32	6441.17	0.917739	0.0908842
29	11.5359	13.557	13.7566	2.0211	0.1996	6045.68	6851.35	0.882408	0.0871449
38	11.5075	13.507	13.706	1.9995	0.199	5524.25	6188.88	0.89261	0.0888369
54	11.9535	13.9574	14.1569	2.0039	0.1995	5561.4	6672.14	0.833526	0.0829824
REF	11.4614	13.4613	13.6608	1.9999	0.1995	5330.92	6058.07	0.87997	0.0877814
BLK	11.4987	13.5251	13.5251	2.0264	0	21.7	0	#DIV/0!	#DIV/0!
IS = 15NO3 used for the SALT-1 certification								Average	0.0885805
0.1 mL of 1 % sulfamic acid								SD	0.00306236
0.05 mL of triethyloxonium tetrafluoroborate solution (1 g reagent + 1 g cold water)								RSD	0.0345715
HS analysis with SALT1.M method
2. Determination of nitrite by UV-vis
Unit	Vial	Sample	Chemistry	mA	mF	Area	Area
ID	g	g	g	g	g	541 nm	norm
2	6.1228	11.1775	11.3794	5.0547	5.2566	0.082601	0.0859003
7	6.1367	11.1999	11.4011	5.0632	5.2644	0.081693	0.0849393
24	6.0974	11.1627	11.3631	5.0653	5.2657	0.089514	0.0930555
28	6.1209	11.179	11.3802	5.0581	5.2593	0.091417	0.0950534
29	6.1156	11.179	11.38	5.0634	5.2644	0.103519	0.107628
38	6.0951	11.1571	11.3577	5.062	5.2626	0.078948	0.0820766
54	6.1164	11.1856	11.3871	5.0692	5.2707	0.058268	0.0605841
REF	6.1448	11.2215	11.4224	5.0767	5.2776	0.0853	0.0886756
BLK	6.1353	11.2602	11.4612	5.1249	5.3259	-7.2e-05	-7.48239e-05
used a 1 cm cuvette zerod against GenPure water						Average	0.0870339
						SD	0.0144599
						RSD	0.166141
3. Determination of phosphate by UV-vis
Unit	Vial	Sample	Chemistry	mA	mF	Area	Area
ID	g	g	g	g	g	890 nm	norm
2	6.1303	12.2162	12.9995	6.0859	6.8692	0.276883	0.31252
7	6.1364	12.2177	13.0048	6.0813	6.8684	0.278026	0.314011
24	6.1281	12.2223	13.0085	6.0942	6.8804	0.272002	0.307092
28	6.1475	12.2498	13.0361	6.1023	6.8886	0.275956	0.311514
29	6.0861	12.201	12.9868	6.1149	6.9007	0.276343	0.311855
38	6.1378	12.2486	13.0366	6.1108	6.8988	0.271428	0.306429
54	6.145	12.245	13.0313	6.1	6.8863	0.261109	0.294766
REF	6.1296	12.2331	13.0201	6.1035	6.8905	0.275861	0.311431
BLK	6.1177	12.1894	12.9759	6.0717	6.8582	-0.001975	-0.00223083
used a 5 cm cuvette zerod against GenPure water						Average	0.308312
						SD	0.00660177
						RSD	0.0214126
4. Determination of silicate by UV-vis
Unit	Vial	Sample	Chemistry	mA	mF	Area	Area
ID	g	g	g	g	g	810 nm	norm
2	6.1364	9.1554	9.48	3.019	3.3436	0.122505	0.135677
7	6.1352	9.1594	9.4831	3.0242	3.3479	0.122416	0.135519
24	6.1187	9.1474	9.4709	3.0287	3.3522	0.123853	0.137082
28	6.1346	9.1652	9.4886	3.0306	3.354	0.124655	0.137957
29	6.1355	9.1555	9.4786	3.02	3.3431	0.122323	0.13541
38	6.1344	9.1529	9.4763	3.0185	3.3419	0.1232	0.1364
54	6.1441	9.1752	9.4995	3.0311	3.3554	0.125985	0.139464
REF	6.1196	9.1509	9.4747	3.0313	3.3551	0.126234	0.139718
BLK	6.1215	9.4172	9.7411	3.2957	3.6196	0.012948	0.0142205
used a 1 cm cuvette zerod against GenPure water						Average	0.136787
						SD	0.00150061
						RSD	0.0109704
The seven boxes are suitable for reblending
The small differences in the BOX 54 are cosistent with the data acquired during the first processing
Since the bottling was done over two days the second day some depletion in nutriet was observed expecially N and a little P
Order of reblending
54
29
2
7
38
28
24
EtOH interference on nitrite
Date	2023-04-19
Determination of nitrite by UV-vis
Unit	Vial	Sample	EtOH	Chemistry	mA	mF	Area	Area		EtOH
ID	g	g	g	g	g	g	541 nm	norm		µg/g
NO-1	6.1517	11.2302	11.2302	11.4327	5.0785	5.281	0.085172	0.0885681		0
NO-2	6.1297	11.2235	11.2235	11.4246	5.0938	5.2949	0.085828	0.0892164		0
NO-3	6.1273	11.2263	11.2263	11.4272	5.099	5.2999	0.085331	0.088693		0
Y-1	6.1212	11.2175	11.221	11.4223	5.0963	5.3011	0.085643	0.0890847		686.301
Y-2	6.1221	11.2133	11.2169	11.4174	5.0912	5.2953	0.085479	0.0889057		706.603
Y-3	6.0888	11.1768	11.1805	11.3813	5.088	5.2925	0.085586	0.0890259		726.673
used a 1 cm cuvette zerod against GenPure water							Average	0.0888259
using MOOS 2126							SD	0.000343954
							RSD	0.00387223
							Average	0.0890054
							SD	9.1193e-05
ppm level of EtOH do not interfere with nitrite assay							RSD	0.00102458
Level of EtOH in seawater 2-33 nM ~ 0.45 ppb
https://doi.org/10.1029/2010GL045534
Preparation of the 15NO3- internal standard with exact-matching
Date	2024-01-02
15NO3- standard solution E PAGLIANO 31-03-2017
CIL K(15NO3) 15N 99 % NLM-765-1
Lot#: I1-12511L
K15NO3	0.1985	g
water	127.641	g
w(15NO3-)	~ 959	μg/g
Internal standard solution for SALT-1 project
Dilution from previous solution
~ 959	0.631	mL
+ water	50	mL
w(15NO3-)	~ 11.76	μg/g
Box	Unit	Unit	Nitrate
N	N	N (blended)	rAB
2	MOOS0062	49	0.921526
7	MOOS0357	49	0.933853
24	MOOS1299	49	0.89036
28	MOOS1550	48	0.917739
29	MOOS1570	49	0.882408
38	MOOS2080	49	0.89261
54	MOOS2984	37	0.833526
weighted average			0.898209
This ratio was obtained by using the SALT-1 internal standard
Date	2024-01-09
Preparation of the solution for the MOOS-4 certification 50 mL
Dilution from 15NO3- standard solution E PAGLIANO 31-03-2017
Bottle	11.8034	g
~ 959	12.3735	g	0.56677	mL
+ water	62.4846	g	50	mL
w(15NO3-)	~ 10.79
Preparation of the 15NO2- and 15NO3- internal standard with exact-matching for simultaneous determination
Date	2024-01-25
15NO3- standard solution E PAGLIANO 31-03-2017
CIL K(15NO3) 15N 99 % NLM-765-1
Lot#: I1-12511L
K15NO3	0.1985	g
water	127.641	g
w(15NO3-)	~ 959	μg/g
15NO2- standard solution E PAGLIANO 2019/04/04
CIL NaNO2 15N 99 % NLM-658-1
Na15NO2	0.188	g
Sol pH 11	124.719	g
w(15NO2-)	1012.1	μg/g
Preparation of the solution for the MOOS-4 certification 100 mL
Bottle	21.8876	g
~ 959 15NO3	23.0127	g	0.5667 x2	mL
~1012 15NO2	23.0937	g	0.081	mL
Sol pH 11	123.108	g	100	mL	Gen pure water pH corrected with NaOH 10 N
w(15NO3-)	~ 10.66
w(15NO2-)	~ 0.8099
Standardization NO2- Sigma Aldrich (verified 2024-04-22)
1.a Preparation of a 0.75 N solution of H2SO4
Date	2024-01-31
97.96 mL of GenPure water + 2.04 mL of concentrated sulfuric acid
1.b Preparation of a 0.1 N solution of KMnO4
Date	2024-01-31
0.06 g of KMnO4 in 20 g soluitiom with GenPure water
2. Preparation of internal standard 15NO3-
Date	2024-02-05
Dilution from 15NO3- standard solution E PAGLIANO 31-03-2017
Bottle	8.2029	g
~ 959	11.1911	g	3	mL
+ water	37.9785	g	28.7	mL
w(15NO3-)	~ 96.24
3. Preparation of sample dilution from the Sigma Aldrich standard
Date	2024-02-06
	load	unload	mass
	g	g	g
Bottle	7.3195	-0.0001	7.31955
+ standard	8.0674	-0.0001	8.06745
+ water	17.2278	0	17.2278
w(NO2-) μg/g			75.558
ID: NO2-SAMPLE
	Origin		m0 = vial		m1 = m0 + NO2 standard		m2 = m1 + DIW								Final
ID solution	w(NO2)	u[w(NO2)]	load	unload	load	unload	load	unload	m0	m1	m2	u(m0)	u(m1)	u(m2)	w(NO2)	u[w(NO2)]	Target	Traciability	Prep. Date	Exp. Date	t	Rel Hum	Analyst	Balance
unique	µg/g	µg/g	g	g	g	g	g	g	g	g	g	g	g	g	µg/g	µg/g	%		yyyymmdd	yyyymmdd	°C	%	initials	model
NO2-SAMPLE	1001	2	7.3195	-0.0001	8.0674	-0.0001	17.2278	0	7.31955	8.06745	17.2278	0.0002	0.0002	0.0002	75.558	0.153661	N/A	SIGMA	20240206	20240207	21.8	16.5	EP	MS204S
In a 50 mL bottle
Product no.: 67276
Lot no.: BCCK5026
Nitrite 1001 mg kg-1 ± 4 mg kg-1 1000 mg L-1 ± 4 mg L-1
4. Preparation of the sample dilution from the Sigma Aldrich standard with nitrite elimination by sulfamic acid
Date	2024-02-06
	load	unload	mass
	g	g	g
Bottle	7.3131	0.0001	7.31305
+ standard	8.0589	0	8.0589
+ 1% sulfamic	11.059	0.0002	11.0589
+ water	17.4444	0	17.4444
ID: NO2-SAMPLE-SULF
5. Preparation of blank sulfamic acid
Date	2024-02-06
	load	unload	mass
	g	g	g
Bottle	7.3127	-0.0001	7.31275
+ 1% sulfamic	10.3142	0.0001	10.3141
+ water	17.208	0.0001	17.2079
ID: BLANK-SULF
6. Preparation of the primary standard from NIST
	Origin		m0 = mass of vial		m1 = m0 + mass of standard		m2 = m1 + mass of DIW								Final
ID solution	w(NO3)	u[w(NO3)]	load	unload	load	unload	load	unload	m0	m1	m2	u(m0)	u(m1)	u(m2)	w(NO3)	u[w(NO3)]	Target	Traciability	Prep. Date	Exp. Date	t	Rel Hum	Analyst	Balance
unique	µg/g	µg/g	g	g	g	g	g	g	g	g	g	g	g	g	µg/g	µg/g	%		yyyymmdd	yyyymmdd	°C	%	initials	model
ST1	1000.6	0	7.314	-0.0002	7.8157	0	17.3206	-0.0001	7.3141	7.8157	17.3207	0.0002	0.0002	0.0002	50.1572	0.0283182	N/A	NIST	20240205	20240405	21.8	17.2	EP	MS204S
ST2	1000.6	0	7.3093	-0.0003	8.3121	0	17.1971	-0.0001	7.30945	8.3121	17.1972	0.0002	0.0002	0.0002	101.465	0.0287695	N/A	NIST	20240205	20240405	21.8	17.2	EP	MS204S
ST3	1000.6	0	7.3148	0	8.3202	0.0001	12.1916	0	7.3148	8.32015	12.1916	0.0002	0.0002	0.0002	206.273	0.0592527	N/A	NIST	20240205	20240405	21.8	17.2	EP	MS204S
7. Preparation of the sample blends
		m0 = mass of vial			m1 = m0 + mass of sample/ST			m2 = m1 + IntST
		load	unload	mass	load	unload	mass	load	unload	mass	mA	mB
ID	From	g	g	g	g	g	g	g	g	g	g	g
AB-1	ST1	2.6949	-0.0001	2.69495	3.7022	0	3.7022	4.7108	0	4.7108	1.00725	1.0086
AB-2A	ST2	2.7043	0	2.7043	3.7098	0.0001	3.70975	4.7071	0	4.7071	1.00545	0.99735
AB-2B	ST2	2.6849	0	2.6849	3.6787	0	3.6787	4.6734	0	4.6734	0.9938	0.9947
AB-2C	ST2	2.6567	0.0001	2.65665	3.6488	-0.0002	3.6489	4.6432	0.0001	4.64315	0.99225	0.99425
AB-3	ST3	2.6991	-0.0002	2.6992	3.7051	0.0001	3.70505	4.6993	0	4.6993	1.00585	0.99425
BLK1	GenPure	2.7241	0	2.7241	3.73	0	3.73	4.7385	-0.0003	4.73865	1.0059	1.00865
BLK2	GenPure	2.7248	0.0001	2.72475	3.7317	0	3.7317	4.7314	-0.0002	4.7315	1.00695	0.9998
BLK3	GenPure	2.7113	0.0001	2.71125	3.718	0	3.718	4.7137	0	4.7137	1.00675	0.9957
S1	Sample	2.678	-0.0001	2.67805	3.6845	0.0001	3.68445	4.6802	0	4.6802	1.0064	0.99575
S2	Sample	2.6865	0	2.6865	3.6934	0	3.6934	4.6896	0	4.6896	1.0069	0.9962
S3	Sample	2.7041	-0.0001	2.70415	3.7124	0	3.7124	4.709	0.0001	4.70895	1.00825	0.99655
SULF-BLK1	BLK sulf	2.7041	-0.0001	2.70415	3.7142	-0.0001	3.71425	4.7226	-0.0001	4.72265	1.0101	1.0084
SULF-BLK2	BLK sulf	2.6843	0	2.6843	3.6937	0	3.6937	4.6946	0	4.6946	1.0094	1.0009
SULF-BLK3	BLK sulf	2.7144	0	2.7144	3.7236	-0.0002	3.7237	4.7238	0	4.7238	1.0093	1.0001
SULF-S1	Sample sulf	2.6796	-0.0001	2.67965	3.6892	0	3.6892	4.6887	0.0001	4.68865	1.00955	0.99945
SULF-S2	Sample sulf	2.6737	-0.0001	2.67375	3.6833	0	3.6833	4.6836	0.0002	4.6835	1.00955	1.0002
SULF-S3	Sample sulf	2.732	0.0001	2.73195	3.7413	-0.0001	3.74135	4.742	-0.0001	4.74205	1.0094	1.0007
8. Oxidation of the sample and dilution
Prepare 11 vials with 1 mL of 0.75 N sulfuric acid + 0.1 mL of 0.1 N potassium permanganate
Prepare 6 vials with 1.1 mL of water
Incubate at 40 °C 15 min
Add 0.2 mL fo the previous blend (6 SULF blends just water dilution, no KMnO4)
Immersion of the pipette tip
Mix and wait 10 minutes
9. Analysis by GC-MS
In 17 combiPAL vial 10 mL transfer 1.5 mL of water + 0.5 mL of the digested sample + 50 uL of oxonium solution in water
10. Difference between Isotopic composition of sample (NO2 Sigma) and standard (NO3 NIST)
Sample	rAB/(V/V)		t-Test: Paired Two Sample for Means
Sigma_1	85.9391
Sigma_2	83.5038			Variable 1	Variable 2
Sigma_3	84.722		Mean	84.0116	83.218
Sigma_4	84.6215		Variance	1.44251	0.297659
Sigma_5	82.2031		Observations	7	7
Sigma_6	83.7705		Pearson Correlation	0.223309
Sigma_7	83.3213		Hypothesized Mean Difference	0
NIST_1	83.8391		df	6
NIST_2	84.1322		t Stat	1.74507
NIST_3	82.6831		P(T<=t) one-tail	0.0657925
NIST_4	83.0453		t Critical one-tail	1.94318
NIST_5	83.0079		P(T<=t) two-tail	0.131585
NIST_6	82.8263		t Critical two-tail	2.44691
NIST_7	82.9923		No significantive difference alfa = 0.05
Same oxidation process as reported above
11. Quantitative conversion of nitrite by permanganate
File	NO2 (A at 45)	average	stdev
AB2A_I.D	22.3117
AB2B_I.D	13.7652	17.2137	4.50567
AB2C_I.D	15.5642
S1_I.D	22.8758
S2_I.D	23.6908	22.0187	2.22795
S3_I.D	19.4895
WATER_I.D	21.3963
Difference		4.805	5.02641
In practice there is no difference between the nitrite signal observed in the sample and in the nitrate standard
Therefore the nitrite conversion by permanganate was quantitative
12. No endogenous nitrate found in the Sigma nitrite standard
ID	rAB	u(rAB)	(mB/mA)*rAB	average	stdev
SULF_BLK1	0.0176041	0.000128881	0.0175745
SULF_BLK2	0.0171208	0.000111401	0.0169766	0.0166776	0.00107801
SULF_BLK3	0.0156241	0.00017707	0.0154816
SULF_S1	0.0138847	0.000107755	0.0137458
SULF_S2	0.01728	0.000223066	0.0171199	0.0159471	0.00190774
SULF_S3	0.0171232	0.000121894	0.0169756
Difference				-0.000730488	0.00219125
There is no detectable nitrate in the Sigma Aldrich standard BCCK5026
12. Quantitation of nitrate in the Sigma Aldrich standard BCCK5026 after KMnO4 conversion (exact-matching, blank-matching)
Sample ID	rA*B	u(rA*B)	Date	wA*	u(wA*)	mA*	mB	wA*(mA*/mB)	u(wA*(mA*/mB))
AB1	0.528208	0.000175153	2024-02-06 14:25:49	50.1572	0.0283182	1.00725	1.0086	50.0901	0.0345678
AB2A	1.04962	0.000998487	2024-02-06 14:39:27	101.465	0.0287695	1.00545	0.99735	102.289	0.0501065
AB2B	1.04401	0.000723101	2024-02-06 14:53:27	101.465	0.0287695	0.9938	0.9947	101.373	0.0498948
AB2C	1.03893	0.000438307	2024-02-06 15:07:13	101.465	0.0287695	0.99225	0.99425	101.261	0.0498731
AB3	2.10568	0.000961652	2024-02-06 15:21:01	206.273	0.0592527	1.00585	0.99425	208.68	0.102766
								Gauss's method (GUM's Linear Approximation)				Monte Carlo method			Ratio wA	Ratio u(wA)
Sample ID	rAB	u(rAB)	Date	mA	mB	m = mB/mA	u(m)	wA	u(wA)	uR(wA)	R^2	wA	u(wA)	uR(wA)	GS/MT	GS/MT
S1	1.05553	0.000409407	2024-02-06 15:34:56	1.0064	0.99575	0.989418	0.000395359	101.69	0.138368	0.00136069	0.999993	101.688	0.078634	0.000773285	1.00002	1.75965
S2	1.0613	0.00041885	2024-02-06 15:48:43	1.0069	0.9962	0.989373	0.000395154	102.258	0.139373	0.00136296	0.999993	102.263	0.0778835	0.0007616	0.999951	1.78951
S3	1.06467	0.000880716	2024-02-06 16:02:32	1.00825	0.99655	0.988396	0.000394432	102.491	0.159362	0.00155489	0.999993	102.492	0.110523	0.00107835	0.999987	1.44189
Consensus value								102.146	0.275655	0.00269863
The 95 % coverage interval (DerSimonian-Laird, NIST consensus builder, 2024-04-22) is 101.7 to 102.6
13. Including the uncertainty from the primary standard
uR (analysis)	0.00269863
uR (standard)	0.000915481
uR	0.00284968
14. Calculation of the nitrite mass fraction in the Sigma Aldrich standard BCCK5026
Solution	w(NO2-)	uw(NO2-)
ID	μg/g	μg/g
NO2-SAMPLE	75.7892	0.215975
BCCK5026	1004.06	2.88649
15. Consistency IDMS results vs value reported by Sigma Aldrich
	CRM		Measurement			Comparability					Ratio
Sample	μ	unc	x	s	n	IRMM	ISO	Wald	t-test	Mood, B=2	x/μ
NO2-SAMPLE	1001	2	1004.06	2.88649	3	TRUE	TRUE	TRUE	TRUE	TRUE	1.00306
Development of novel method for the determination of nitrite by GC-MS following derivatization with triethyloxonium
1. Reactivity: NO2- + Et3O+ → EtONO + Et2O
2. Full scan NCI (methane) mass spectrum of the EtONO derivative (from nitrite of natural isotopic composition)
Date	20240122
#"- Scan (2.283 min) NO2.D Subtract "
#Point	X(Thompsons)	Y(Counts)	Y(norm)
0	14.6	0.836957	7.02186e-06
1	15.2	4.91304	4.12192e-05
2	19	22.2065	0.000186307
3	19.7	0.815217	6.83947e-06
4	20.4	0.815217	6.83947e-06
5	20.9	1.84783	1.55028e-05
6	23	0.913043	7.66021e-06
7	25.1	194.304	0.00163017
8	28.4	12.75	0.000106969
9	29.3	1.73913	1.45909e-05
10	30.2	115.674	0.000970475
11	31.1	8447.88	0.0708756
12	32	103.63	0.000869434
13	33	120.511	0.00101106
14	34.3	0.934783	7.84259e-06
15	35.3	0.847826	7.11305e-06
16	35.8	0.836957	7.02186e-06
17	36.3	0.826087	6.93066e-06
18	37.2	0.48913	4.10368e-06
19	38.1	7.16304	6.00962e-05
20	39	8.55435	7.17689e-05
21	40.5	4.68478	3.93042e-05
22	40.9	9.90217	8.30768e-05
23	43.1	33287.4	0.279273
24	44.2	1148.67	0.00963709
25	45.1	119193	1
26	46.1	4156.29	0.0348703
27	47.2	253.054	0.00212306
28	47.9	20.7391	0.000173996
29	48.4	0.695652	5.83635e-06
30	49.3	0.728261	6.10993e-06
31	50.2	0.73913	6.20112e-06
32	51	0.619565	5.198e-06
33	54.1	4.78261	4.01249e-05
34	55.2	16.5543	0.000138887
35	57	211.772	0.00177671
36	58.4	5.8587	4.9153e-05
37	58.9	34.7609	0.000291635
38	59.3	29.7391	0.000249504
39	60	11.5435	9.68469e-05
40	60.8	2.55435	2.14303e-05
41	61.4	0.804348	6.74828e-06
42	61.9	7.79348	6.53854e-05
43	63.1	313.011	0.00262608
44	64.3	1.75	1.46821e-05
45	64.8	3.70652	3.10968e-05
46	65.3	19.75	0.000165698
47	67.2	15.0435	0.000126211
48	69.1	25.1957	0.000211385
49	70.1	14.6739	0.00012311
50	71.2	56.1739	0.000471285
51	72	5.08696	4.26783e-05
52	73	4.55435	3.82099e-05
53	74.1	4.3587	3.65684e-05
54	74.9	147.489	0.0012374
55	76.2	6.91304	5.79987e-05
56	77.2	23.7935	0.000199621
57	77.9	5.71739	4.79675e-05
58	79.2	17.4674	0.000146547
59	80.2	2.55435	2.14303e-05
60	80.9	44.2717	0.000371429
61	81.9	3.31522	2.78139e-05
62	82.7	0.336957	2.82698e-06
63	83.3	5.63043	4.7238e-05
64	83.8	11.087	9.30168e-05
65	84.9	21.3152	0.000178829
66	85.4	26.7609	0.000224517
67	86.7	3.34783	2.80874e-05
68	87.8	1.6413	1.37701e-05
69	88.9	24.5435	0.000205914
70	89.6	9.3587	7.85171e-05
71	91	117.489	0.000985705
72	91.7	26.5217	0.000222511
73	92.9	23.3696	0.000196065
74	93.8	1.33696	1.12167e-05
75	95.1	16.6087	0.000139343
76	97	17.3261	0.000145362
77	98	4.22826	3.54741e-05
78	98.8	43.4674	0.000364681
79	100	6.33696	5.31655e-05
80	100.8	2.5	2.09744e-05
81	102	8.51087	7.14041e-05
82	102.5	0.5	4.19488e-06
83	103.9	1.21739	1.02136e-05
84	105.1	7.81522	6.55677e-05
85	106.2	9.51087	7.97938e-05
86	107.1	15.6196	0.000131044
87	108.9	23.1739	0.000194423
88	109.6	8.45652	7.09481e-05
89	111	24.5326	0.000205823
90	112.1	9.68478	8.12529e-05
91	112.8	20.3913	0.000171078
92	114.5	0.706522	5.92754e-06
93	115	12.0978	0.000101498
94	116.2	4.82609	4.04897e-05
95	117.1	53.413	0.000448122
96	119.5	1.80435	1.5138e-05
3. Full scan NCI (methane) mass spectrum of the EtONO derivative (from 15N-nitrite)
Date	20240122
#"- Scan (2.265-2.268 min	2 Scans) 15NO2.D Subtract "
#Point	X(Thompsons)	Y(Counts)	Y(norm)
0	16.8	30.5	0.000449156
1	17.8	0.375	5.52241e-06
2	18.2	0.3	4.41793e-06
3	18.5	0.375	5.52241e-06
4	19.1	3.875	5.7065e-05
5	19.4	11.975	0.000176349
6	20	0.45	6.6269e-06
7	21.8	1.475	2.17215e-05
8	22.5	0.425	6.25874e-06
9	23.3	0.35	5.15425e-06
10	25	85.325	0.00125653
11	25.2	49.675	0.000731536
12	25.9	5.275	7.7682e-05
13	26.7	0.2	2.94529e-06
14	27	5.65	8.32044e-05
15	28.8	2.325	3.4239e-05
16	29.5	0.275	4.04977e-06
17	30	2.7	3.97614e-05
18	31.2	62.15	0.000915248
19	32.1	5541.4	0.0816051
20	33	34.275	0.000504749
21	33.9	11.8	0.000173772
22	34.1	21.9	0.000322509
23	34.9	0.925	1.3622e-05
24	35.6	0.9	1.32538e-05
25	36.6	1.275	1.87762e-05
26	38.9	14.25	0.000209852
27	39.1	10.875	0.00016015
28	39.8	0.2	2.94529e-06
29	41.1	14.775	0.000217583
30	41.4	4.575	6.73735e-05
31	41.8	24.4	0.000359325
32	43.1	19349.2	0.284946
33	44.2	799.775	0.0117778
34	45.1	67905.1	1
35	46.1	1959.3	0.0288535
36	47.1	633.2	0.00932478
37	48	1.65	2.42986e-05
38	48.8	0.275	4.04977e-06
39	49.8	0.375	5.52241e-06
40	51	0.25	3.68161e-06
41	51.5	0.4	5.89058e-06
42	52.2	0.5	7.36322e-06
43	53.1	0.45	6.6269e-06
44	54	0.95	1.39901e-05
45	54.7	0.775	1.1413e-05
46	55.6	1.325	1.95125e-05
47	56.8	19.35	0.000284957
48	57.2	85	0.00125175
49	57.8	1.1	1.61991e-05
50	58.3	3.9	5.74331e-05
51	58.8	2.025	2.9821e-05
52	59.7	0.4	5.89058e-06
53	60.9	1.375	2.02489e-05
54	61.4	12.5	0.00018408
55	62.1	4.725	6.95824e-05
56	63	95.725	0.00140969
57	63.6	4.85	7.14232e-05
58	64.1	0.225	3.31345e-06
59	64.3	2.4	3.53435e-05
60	65.1	1.375	2.02489e-05
61	65.3	2.85	4.19704e-05
62	65.9	0.275	4.04977e-06
63	66.3	0.375	5.52241e-06
64	66.9	7.75	0.00011413
65	67.1	2.75	4.04977e-05
66	67.9	0.375	5.52241e-06
67	69.1	7.35	0.000108239
68	69.7	0.45	6.6269e-06
69	70.9	1.65	2.42986e-05
70	71.2	22.275	0.000328031
71	72.1	3.025	4.45475e-05
72	72.5	2.725	4.01295e-05
73	72.9	1.775	2.61394e-05
74	74	0.75	1.10448e-05
75	74.8	0.4	5.89058e-06
76	75	2.175	3.203e-05
77	75.9	106.95	0.00157499
78	76.1	51.975	0.000765407
79	76.9	2	2.94529e-05
80	77.9	0.275	4.04977e-06
81	78.2	0.975	1.43583e-05
82	79	7.175	0.000105662
83	79.7	0.775	1.1413e-05
84	80.4	0.55	8.09954e-06
85	80.9	18.25	0.000268758
86	81.6	0.75	1.10448e-05
87	82.9	2.025	2.9821e-05
88	85	1.35	1.98807e-05
89	85.3	14.85	0.000218688
90	86	4.475	6.59008e-05
91	86.9	2.025	2.9821e-05
92	88.8	5.65	8.32044e-05
93	89.7	0.375	5.52241e-06
94	90.6	1.2	1.76717e-05
95	90.9	70.7	0.00104116
96	91.1	11.9	0.000175245
97	92.1	0.85	1.25175e-05
98	92.9	8.9	0.000131065
99	93.7	2.1	3.09255e-05
100	94.6	1.45	2.13533e-05
101	95.2	3.85	5.66968e-05
102	95.4	1	1.47264e-05
103	96.3	1.225	1.80399e-05
104	96.8	1.55	2.2826e-05
105	97.1	3.475	5.11744e-05
106	98.8	15.225	0.00022421
107	99.5	0.875	1.28856e-05
108	100.6	0.475	6.99506e-06
109	100.9	2.025	2.9821e-05
110	104.3	0.375	5.52241e-06
111	104.6	3.6	5.30152e-05
112	104.8	2.35	3.46071e-05
113	105.2	4.725	6.95824e-05
114	105.9	2.9	4.27067e-05
115	106.3	3.125	4.60201e-05
116	107	0.1	1.47264e-06
117	108.1	10.7	0.000157573
118	109.8	13.1	0.000192916
119	110	4.525	6.66371e-05
120	111.3	8.4	0.000123702
121	112.9	0.95	1.39901e-05
122	113.2	8.525	0.000125543
123	113.7	0.4	5.89058e-06
124	116.2	0.1	1.47264e-06
125	117.3	3.425	5.04381e-05
126	117.9	10.325	0.00015205
127	119.1	5.45	8.02591e-05
128	119.7	3.625	5.33833e-05
4. The PCI mode is not sensitive enough for the determination of nitrite and nitrate in seawater
Date	20240123
5. The former derivatization method witn NH3 ammonia buffer and N18O2- internal standard is not promissing for the determination of low level nitrite and nitrate in seawater
Date	20240123
6. Optimal injection volume is 0.75 mL of headspace using a 1 mm liner
Date	20240124
7. Blank and reproduciability nitrite m/z 31 MOOS-4 candidate (n = 3)
Date	20240124
Area	S/N
1863.38	452
1859.78	442
1978.84	314.5
0.0356317	442
8. Experiment in PCI to access the separation of CH3OCH3 and EtONO
On the m/z 31 the interference CH3OCH3 is separated. When run in NCI its area is negible
Validation figures nitrite and nitrate method and preliminary data on MOOS-4 and SEAN-1
Date	2024-02-14
1. Preparation of primary standards
	mass
	g
Bottle	7.3149
+ NO2	8.2867
+ water	17.2585
w(NO2−)	7.38438	μg/g
ID	1:10 NO2
	mass
	g
Bottle	8.1617
+ 1:10 NO2	8.564
+ NO3	8.8672
+ water	37.3061
w(NO2−)	0.101932	μg/g
w(NO3−)	1.05557	μg/g
ID	MIX, CAL1
	mass
	g
Bottle	7.2913
+ mix	14.7717
+ water	17.2906
w(NO2−)	0.0762542	μg/g
w(NO3−)	0.789667	μg/g
ID	CAL2
	mass
	g
Bottle	7.3514
+ mix	12.3234
+ water	17.3636
w(NO2−)	0.0506186	μg/g
w(NO3−)	0.524192	μg/g
ID	CAL3
	mass
	g
Bottle	7.3282
+ mix	9.8146
+ water	17.2686
w(NO2−)	0.0254962	μg/g
w(NO3−)	0.264032	μg/g
ID	CAL4
	mass
	g
Bottle	7.3217
+ mix	8.3253
+ water	17.3638
w(NO2−)	0.010187	μg/g
w(NO3−)	0.105493	μg/g
ID	CAL5
	mass
	g
Bottle	7.3043
+ mix	7.4061
+ water	17.4647
w(NO2−)	0.00102128	μg/g
w(NO3−)	0.0105761	μg/g
ID	LOD
2. Preparation of sample blends
SEAN1797	72.416	mass of the unit in g
MOOS2157	72.9111	mass of the unit in g
For the preparation of the "blank matched" experiment, 2 mL of water was evaporated oven overnight in the 110 °C oven in B5
Thereafter, 2 mL of water was transferred in the vial and derivatized with 50 μL of Et3OBF4 solution
For the preparation of the "blank" experiment, 2 mL of water was transferred in the vial and derivatized with 50 μL of Et3OBF4 solution
For the LOD experiment 2 mL of LOD solution in water was transferred in the vial and derivatized
Name	Vial	Sample	IS	mA	mB
CAL1	11.587	13.5985	13.7985	2.0115	0.2
CAL2	11.7432	13.7561	13.9553	2.0129	0.1992
CAL3	11.7925	13.8047	14.0037	2.0122	0.199
CAL4	11.7523	13.7669	13.9664	2.0146	0.1995
CAL5	11.7535	13.7682	13.9674	2.0147	0.1992
SEAN1797	11.7923	13.8481	14.0473	2.0558	0.1992
MOOS2157	11.6889	13.7468	13.9461	2.0579	0.1993
3. Integration results
Sample	Nitrite		Nitrate
Data File	Area 31	Area 32	Area 46	Area 47
VOID.D
BLK_M1.D	33.1798		63.3455
BLK_1.D	4.05926		31.2491
BLK_M2.D	26.4855		39.108
BLK_2.D	3.9274		30.6688
BLK_M3.D	26.03		41.947
BLK_3.D	3.63489		29.6838
LOD_1.D	44.2184		255.805
LOD_2.D	46.1822		282.193
LOD_3.D	45.3955		284.542	4.11
CAL_5.D	420.015	3048.99	2196.96	18759.7
CAL_4.D	983.785	3057.18	4876.64	18735.5
CAL_3.D	1962.4	3148.32	9719.64	19328.2
CAL_2.D	2713.23	2931.7	12998.8	17489.1
CAL_1.D	3559.59	2906.59	17380.1	17406.3
SEAN1797.D	878.69	2375.56	4811.44	9018.53
MOOS2157.D	2229.76	2308.68	8910.63	8814.15
4. Evaluation of signal suppression due to the high-chloride matrix
Nitrite	0.224093
Nitrate	0.51393
Isotope dilution quantitation deals with these effects
5. Evaluation of blanks
	Nitrite	Nitrate			Nitrite	Nitrate
BLK_M1.D	33.1798	63.3455		BLK_1.D	4.05926	31.2491
BLK_M2.D	26.4855	39.108		BLK_2.D	3.9274	30.6688
BLK_M3.D	26.03	41.947		BLK_3.D	3.63489	29.6838
The blank increase in the "blank matching" experiment is not justified. Formation of nitrite could be due to higher NOx present at high temperature.
Nitrite blank is very low and no blank matching is needed.
Relevance of the reagent blank on determination of nitrite in MOOS-4
Between	0.00141929	0.00173734
Relevance of the reagent blank on determination of nitrate in MOOS-4
Between	0.00356807	0.00540181
Difference between blank matching and non blank matching design for nitrate
BLK_M	48.1335	7.65003
BLK	30.5339	0.456882
Difference	17.5996	7.66366
Between	0.00130463	0.00197512
6. Evaluation of the limit of instrumental detection for nitrite
3 blanks and 3 standards LOD
w(NO2−)	0.00102128
Signal	41.3915
S/N	13.442	Area, peak-to-peak from drift
LOD water	0.227932	ng/g
LOD water	4.95442	nmol/L
LOD seawater	0.293761	ng/g
LOD seawater	6.38533	nmol/L
7. Evaluation of the instrumental limit of detection for nitrate
3 blanks and 3 standards LOD
w(NO3−)	0.0105761
Signal	243.646
S/N	218.071	Area, peak-to-peak from drift
LOD water	0.145495	ng/g
LOD water	2.34651	nmol/L
LOD seawater	0.29933	ng/g
LOD seawater	4.82751	nmol/L
8. Evaluation of the calibration plot for nitrite
	w(NO2−)	Signal 31	wA*(mA*/mB)	rA*B
CAL_5	0.010187	420.015	0.103031	0.137756
CAL_4	0.0254962	983.785	0.257467	0.321795
CAL_3	0.0506186	1962.4	0.511833	0.623318
CAL_2	0.0762542	2713.23	0.770543	0.92548
CAL_1	0.101932	3559.59	1.02518	1.22466
9. Evaluation of the calibration plot for nitrate
	w(NO3−)	Signal 46	wA*(mA*/mB)	rA*B
CAL_5	0.105493	2196.96	1.06695	0.117111
CAL_4	0.264032	4876.64	2.66626	0.260289
CAL_3	0.524192	9719.64	5.3004	0.502874
CAL_2	0.789667	12998.8	7.97952	0.743252
CAL_1	1.05557	17380.1	10.6164	0.998492
10. Preliminar evaluation of nitrite in MOOS-4 and SEAN-1
Sample	mA	mB	m = mB/mA	rAB	u[rAB]	wA	u[wA]	uR[wA]
SEAN1797.D	2.0558	0.1992	0.0968966	0.369888	0.00184944	0.0288928	0.000162797	0.00563452
MOOS2157.D	2.0579	0.1993	0.0968463	0.965817	0.00482909	0.0778623	0.000410862	0.00527678
11. Preliminar evaluation of nitrate in MOOS-4 and SEAN-1
Sample	mA	mB	m = mB/mA	rAB	u[rAB]	wA	u[wA]	uR[wA]
SEAN1797.D	2.0558	0.1992	0.0968966	0.533507	0.00266753	0.549722	0.00424192	0.00771649
MOOS2157.D	2.0579	0.1993	0.0968463	1.01095	0.00505473	1.04225	0.00670671	0.00643485
Purification of oxonium reagent for nitrate measurement
Date	2024-03-05
1 g of Et3OBF4 was transferred into a teflon vial
It was capped with a cap with two openings which allowed introduction of Argon and evaquation of the overpressure into a bottle containing water
In a fumehood the headspace of the vial was flushed with Ar for 5 minutes
Then the vial under was placed in a hot block at 50 °C and kept under Argon flushing
Then the vial was removed from the hot block and kept under Argon flushing for another 10 minutes
The reagent was then capped with a solid cap and kept at -20 °C
The PAL3 autosampler vials where cleanned by rinsing three times in water and then stored full of water for one week (dryed the day of analysis under N2)
[The w1d1 nitrate measurement was performed using vials cleaned in HCl 10 %. It is likely that the higher blank was due to the use of HCl for cleaning. Use only water for cleaning]
The purification of the Et3OBF4 reagent improved the blank by a factor of 10
Study matrix effects MOOS-4 by photometry (nitrite, phosphate, silicate; verified 2024-05-03)
Date	2024-05-02
Analyte	Value	SD	RSD	Unit
Nitrite	0.0755647	0.000245195	0.00324484	mg/kg
Phosphate	0.263565	0.000969442	0.00367818	mg/kg
Silicate	0.421713	0.00527954	0.0125193	mg/kg
2. Target mass fraction in LNSW
Analyte	Value	Unit
Nitrite	0.0755647	mg/kg
Phosphate	0.263565	mg/kg
Silicate	0.379533	mg/kg
signal SiO2 LNWS		0.012451
signal SiO2 MOOS-4		0.124483
3. Preparation mix dilution nitrite, phosphate and silicate in LNSW (to be used also as spike)
	Origin		Origin		Origin		m0 = vial		m1 = m0 + NO2 standard		m2 = m1 + PO4 standard		m3 = m2 + SiO2 standard		m4 = m3 + LNSW												Final		Final		Final		Target	Target	Target
ID solution	w(NO2)	u[w(NO2)]	w(PO4)	u[w(PO4)]	w(SiO2)	u[w(SiO2)]	load	unload	load	unload	load	unload	load	unload	load	unload	m0	m1	m2	m3	m4	u(m0)	u(m1)	u(m2)	u(m3)	u(m4)	w(NO2)	u[w(NO2)]	w(PO4)	u[w(PO4)]	w(SiO2)	u[w(SiO2)]	NO2	PO4	SiO2	Traciability	Prep. Date	Exp. Date	t	Rel Hum	Analyst	Balance
unique	µg/g	µg/g	µg/g	µg/g	µg/g	µg/g	g	g	g	g	g	g	g	g	g	g	g	g	g	g	g	g	g	g	g	g	µg/g	µg/g	µg/g	µg/g	µg/g	µg/g	%	%	%		yyyymmdd	yyyymmdd	°C	%	initials	model
NPS-1	1004.06	0	1000.5	0	744.463	0.200966	11.7655	-0.0001	12.1433	-0.0001	13.4793	0	16.0454	0	61.7557	0.0002	11.7655	12.1433	13.4793	16.0454	61.7556	0.0002	0.0002	0.0002	0.0002	0.002	7.5882	0.00568915	26.7377	0.00576199	38.2149	0.0112483	1.0042	1.01446	1.00689	NIST	20240502	20240503	22.3	46.1	EP	MS204S
Silicate from Sw2d1-D 2024-03-05
In a 50 mL bottle
4. Preparation of the LNSW standard matched to the MOOS-4
	Origin		Origin		Origin		m0 = vial		m1 = m0 + standard		m2 = m1 + LNSW								Final		Final		Final		Target
ID solution	w(NO2)	u[w(NO2)]	w(PO4)	u[w(PO4)]	w(SiO2)	u[w(SiO2)]	load	unload	load	unload	load	unload	m0	m1	m2	u(m0)	u(m1)	u(m2)	w(NO2)	u[w(NO2)]	w(PO4)	u[w(PO4)]	w(SiO2)	u[w(SiO2)]	NO2	PO4	SiO2	Traciability	Prep. Date	Exp. Date	t	Rel Hum	Analyst	Balance
unique	µg/g	µg/g	µg/g	µg/g	µg/g	µg/g	g	g	g	g	g	g	g	g	g	g	g	g	µg/g	µg/g	µg/g	µg/g	µg/g	µg/g	%	%	%		yyyymmdd	yyyymmdd	°C	%	initials	model
NPS-MOOS	7.5882	0.00568915	26.7377	0.00576199	38.2149	0.0112483	21.7402	0	22.767	0	124.85	0	21.7402	22.767	124.85	0.0002	0.0002	0.002	0.0755653	6.03749e-05	0.266261	9.3267e-05	0.380554	0.000153593	1.00001	1.01023	1.00269	NIST	20240502	20240503	23	45.1	EP	MS204S
In a 100 mL bottle
5. Preparation of the blends
Sample	Vial	Sample	Spike	mSAMPLE	mSPIKE	wSAMPLE	wSPIKE
ID	g	g	g	g	g	g	g
LNSW_0	8.1777	23.5246	23.5246	15.3469	0	1	0
LNSW_1	8.2073	23.5508	23.7078	15.3435	0.157	0.989871	0.0101287
LNSW_2	8.1863	23.5401	23.8507	15.3538	0.3106	0.980172	0.0198284
LNSW_3	8.1575	23.508	23.9741	15.3505	0.4661	0.970531	0.029469
MOOS_0	8.1419	23.432	23.432	15.2901	0	1	0
MOOS_1	8.1497	23.4403	23.5969	15.2906	0.1566	0.989862	0.0101378
MOOS_2	8.1565	23.4565	23.7672	15.3	0.3107	0.980097	0.019903
MOOS_3	8.1125	23.3768	23.8433	15.2643	0.4665	0.970345	0.0296552
LNSW = NPS-MOOS standard
MOOS = MOOS-4 CRM
SPIKE = NPS-1 solution
6. Nitrite sample preparation
Sample	Vial	Blend	Chemistry	mBLEND	mSAMPLE	mSPIKE	mTOTAL	Raw signal	Grav	Density	w(NO2−)ADD		LINEST LNSW			LINEST MOOS-4
ID	g	g	g	g	g	g	g	A(541)	A(541)	A(541)	µg/g
LNSW_N0	7.3092	12.4533	12.6545	5.1441	5.1441	0	5.3453	0.083995	0.0872803	0.0852172	0		1.17078	0.0853322		1.18199	0.0859161
LNSW_N1	7.3243	12.4631	12.6635	5.1388	5.08675	0.0520494	5.3392	0.168045	0.176385	0.172216	0.0739739		0.00160715	0.000216752		0.000186709	2.53068e-05
LNSW_N2	7.2996	12.4484	12.6494	5.1488	5.04671	0.102092	5.3498	0.246056	0.260834	0.254668	0.144809		0.999996	0.000257492		1	3.00984e-05
LNSW_N3	7.2998	12.449	12.6502	5.1492	4.99746	0.151742	5.3504	0.32271	0.345501	0.337335	0.215208		530681	2		4.00773e+07	2
MOOS_N0	7.2995	12.4365	12.6378	5.137	5.137	0	5.3383	0.084394	0.0877011	0.085898	0		0.0351853	1.32604e-07		0.0363066	1.81183e-09
MOOS_N1	7.3269	12.4452	12.6462	5.1183	5.06641	0.0518881	5.3193	0.168644	0.177062	0.173422	0.0740205
MOOS_N2	7.2919	12.4324	12.6336	5.1405	5.03819	0.102311	5.3417	0.248192	0.263144	0.257734	0.145339
MOOS_N3	7.3191	12.4348	12.6357	5.1157	4.96399	0.151707	5.3166	0.325854	0.349	0.341825	0.216526
	Value	Uncertainty
α(NO2−)	1.00958	0.00139502
7. Phosphate sample preparation
Sample	Vial	Blend	Chemistry	mBLEND	mSAMPLE	mSPIKE	mTOTAL	Raw signal	Grav	Density	w(PO43−)ADD		LINEST LNSW			LINEST MOOS-4
ID	g	g	g	g	g	g	g	A(890)	A(890)	A(890)	µg/g
LNSW_P0	7.326	13.4983	14.2828	6.1723	6.1723	0	6.9568	0.279513	0.315039	0.307593	0		1.28795	0.30988		1.29087	0.308274
LNSW_P1	7.32	13.498	14.2845	6.178	6.11542	0.0625751	6.9645	0.558812	0.636398	0.621356	0.240235		0.0067357	0.00294991		0.011474	0.0050495
LNSW_P2	7.3673	13.5409	14.3272	6.1736	6.05119	0.122413	6.9599	0.817839	0.940655	0.91842	0.47027		0.999945	0.00350426		0.999842	0.00600519
LNSW_P3	7.3208	13.4949	14.2823	6.1741	5.99216	0.181945	6.9615	1.06434	1.23652	1.20729	0.698812		36562.4	2		12657.1	2
MOOS_P0	7.3119	13.4725	14.2606	6.1606	6.1606	0	6.9487	0.276187	0.311518	0.305114	0		0.44898	2.45596e-05		0.456444	7.21246e-05
MOOS_P1	7.3161	13.4695	14.256	6.1534	6.09102	0.0623817	6.9399	0.55584	0.633305	0.620285	0.240341
MOOS_P2	7.3382	13.5115	14.298	6.1733	6.05043	0.122867	6.9598	0.819846	0.943067	0.923678	0.472023
MOOS_P3	7.2856	13.4451	14.2335	6.1595	5.97684	0.182661	6.9479	1.0636	1.2364	1.21098	0.702937
	Value	Uncertainty
α(PO43−)	1.00226	0.0103363
No matrix effect, α is not statistically different then 1
8. Silicate sample preparation
Sample	Vial	Blend	Chemistry	mBLEND	mSAMPLE	mSPIKE	mTOTAL	Raw signal	Grav	Density	w(SiO2)ADD		LINEST LNSW			LINEST MOOS-4
ID	g	g	g	g	g	g	g	A(810)	A(810)	A(810)	µg/g
LNSW_Si0	7.3489	10.4231	10.7471	3.0742	3.0742	0	3.3982	0.12779	0.141258	0.137919	0		0.369176	0.13679		0.368223	0.136033
LNSW_Si1	7.3384	10.4088	10.7317	3.0704	3.0393	0.0310992	3.3933	0.242505	0.27075	0.264351	0.350235		0.00200391	0.00127987		0.00188225	0.00120772
LNSW_Si2	7.3052	10.3836	10.7076	3.0784	3.01736	0.0610397	3.4024	0.354172	0.399367	0.389927	0.685584		0.999941	0.00152059		0.999948	0.00143611
LNSW_Si3	7.3302	10.4117	10.7347	3.0815	2.99069	0.0908088	3.4045	0.462158	0.526105	0.513669	1.01931		33939.9	2		38270.7	2
MOOS_Si0	7.286	10.3598	10.6834	3.0738	3.0738	0	3.3974	0.126508	0.139826	0.136952	0		0.0784759	4.62441e-06		0.0789298	4.12482e-06
MOOS_Si1	7.345	10.4359	10.7592	3.0909	3.05957	0.0313348	3.4142	0.2419	0.269939	0.264389	0.350728
MOOS_Si2	7.3327	10.4003	10.7239	3.0676	3.00655	0.0610545	3.3912	0.351356	0.396308	0.38816	0.688014
MOOS_Si3	7.3352	10.3943	10.7178	3.0591	2.96838	0.0907182	3.3826	0.46098	0.525307	0.514507	1.02489
	Value	Uncertainty
α(SiO2)	0.99742	0.00743687
No matrix effect, α is not statistically different then 1
Temperature effect on the determination of nitrite, phosphate and silicate by UV-vis
Date	2024-05-07
1. Preparation of the LNSW standard matched to the MOOS-4
	Origin		Origin		Origin		m0 = vial		m1 = m0 + standard		m2 = m1 + LNSW								Final		Final		Final		Target
ID solution	w(NO2)	u[w(NO2)]	w(PO4)	u[w(PO4)]	w(SiO2)	u[w(SiO2)]	load	unload	load	unload	load	unload	m0	m1	m2	u(m0)	u(m1)	u(m2)	w(NO2)	u[w(NO2)]	w(PO4)	u[w(PO4)]	w(SiO2)	u[w(SiO2)]	NO2	PO4	SiO2	Traciability	Prep. Date	Exp. Date	t	Rel Hum	Analyst	Balance
unique	µg/g	µg/g	µg/g	µg/g	µg/g	µg/g	g	g	g	g	g	g	g	g	g	g	g	g	µg/g	µg/g	µg/g	µg/g	µg/g	µg/g	%	%	%		yyyymmdd	yyyymmdd	°C	%	initials	model
NPS-MOOS	7.5882	0.00568915	26.7377	0.00576199	38.2149	0.0112483	21.7464	-0.0001	22.7805	0	124.194	0	21.7465	22.7805	124.194	0.0002	0.0002	0.002	0.0765911	6.11439e-05	0.269875	9.41256e-05	0.38572	0.000155173	1.01358	1.02394	1.0163	NIST	20240506	20240507	21.7	49.5	EP	MS204S
In a 100 mL bottle
50 mL in the fridge and 50 mL at room temperature for one day
Measure 3 times each nutrient at each temperature
18 vials total
2. Nitrite sample preparation
Sample	Vial	Sample	Chemistry	mSAMPLE	mTOTAL	Abs	Abs (norm)
ID	g	g	g	g	g	541nm	541nm
RT_N1	7.293	12.4159	12.6153	5.1229	5.3223	0.085787	0.0891261		Average	0.0889727
RT_N2	7.3152	12.437	12.6303	5.1218	5.3151	0.085791	0.0890288		SD	0.0001878
RT_N3	7.3397	12.4591	12.6512	5.1194	5.3115	0.085553	0.0887633		RSD	0.00211076
Fridge_N1	7.3484	12.511	12.7027	5.1626	5.3543	0.085043	0.0882009		Average	0.0884094
Fridge_N2	7.2995	12.317	12.5088	5.0175	5.2093	0.084657	0.0878931		SD	0.000646376
Fridge_N3	7.3265	12.2825	12.4742	4.956	5.1477	0.085815	0.0891344		RSD	0.00731116
t-Test: Paired Two Sample for Means
		Variable 1	Variable 2
Mean		0.0889727	0.0884094
Variance		3.52687e-08	4.17802e-07
Observations		3	3
Pearson Correlation		-0.876426
Hypothesized Mean Difference		0
df		2
t Stat		1.19566
P(T<=t) one-tail		0.177184
t Critical one-tail		2.91999
P(T<=t) two-tail		0.354368
t Critical two-tail		4.30265
F<FCRITICAL no difference for nitrite when the color development is carried out in the sample at 4 °C or room temperature (21-22 °C)
3. Phosphate sample preparation
Sample	Vial	Sample	Chemistry	mSAMPLE	mTOTAL	Abs	Abs (norm)
ID	g	g	g	g	g	890nm	890nm
RT_P1	7.311	13.43	14.2172	6.119	6.9062	0.283324	0.319773		Average	0.32033
RT_P2	7.3359	13.4721	14.2646	6.1362	6.9287	0.283774	0.320424		SD	0.000516531
RT_P3	7.3068	13.4353	14.2273	6.1285	6.9205	0.284081	0.320793		RSD	0.00161249
Fridge_P1	7.3121	13.4863	14.2794	6.1742	6.9673	0.286157	0.322915		Average	0.322519
Fridge_P2	7.3331	13.3102	14.1044	5.9771	6.7713	0.284654	0.322477		SD	0.000376439
Fridge_P3	7.3517	13.2251	14.0183	5.8734	6.6666	0.283834	0.322166		RSD	0.00116718
t-Test: Paired Two Sample for Means
		Variable 1	Variable 2
Mean		0.32033	0.322519
Variance		2.66804e-07	1.41706e-07
Observations		3	3
Pearson Correlation		-0.998166
Hypothesized Mean Difference		0
df		2
t Stat		-4.24792
P(T<=t) one-tail		0.0255994
t Critical one-tail		2.91999
P(T<=t) two-tail		0.0511988
t Critical two-tail		4.30265
F<FCRITICAL no difference for phosphate when the color development is carried out in the sample at 4 °C or room temperature (21-22 °C)
4. Silicate sample preparation
Sample	Vial	Sample	Chemistry	mSAMPLE	mTOTAL	Abs	Abs (norm)
ID	g	g	g	g	g	810nm	890nm
RT_Si1	7.327	10.389	10.7112	3.062	3.3842	0.129068	0.142649		Average	0.141874
RT_Si2	7.307	10.3606	10.6845	3.0536	3.3775	0.12767	0.141212		SD	0.000725173
RT_Si3	7.3517	10.4184	10.7419	3.0667	3.3902	0.128234	0.141761		RSD	0.00511138
Fridge_Si1	7.3272	10.4126	10.7362	3.0854	3.409	0.103265	0.114096		Average	0.10892
Fridge_Si2	7.3144	10.3148	10.6388	3.0004	3.3244	0.098004	0.108587		SD	0.00501675
Fridge_Si3	7.3518	10.3073	10.6319	2.9555	3.2801	0.093779	0.104079		RSD	0.0460589
Signal suppression at 4°C:
-0.232275
For silicate it is important to carry out the derivatization at constant room temperaure
Silicate interference on phosphate
Date	2024-05-06
	Origin		m0 = vial		m1 = m0 + standard		m2 = m1 + DIW								Final
ID solution	w(SiO2)	u[w(SiO2)]	load	unload	load	unload	load	unload	m0	m1	m2	u(m0)	u(m1)	u(m2)	w(SiO2)	u[w(SiO2)]	Target	Traciability	Prep. Date	Exp. Date	t	Rel Hum	Analyst	Balance
unique	µg/g	µg/g	g	g	g	g	g	g	g	g	g	g	g	g	µg/g	µg/g	%		yyyymmdd	yyyymmdd	°C	%	initials	model
SP-SiO2	744.463	0.200966	8.1937	-0.0002	9.2017	0	32.6558	0	8.1938	9.2017	32.6558	0.0002	0.0002	0.0002	30.6739	0.0119493	N/A	NIST	20240506	20240507	21.6	49.4	EP	MS204S
In a 30 mL bottle					1		24
Spike with silicate the LNSW and than measure the phosphate signal in a 5 cm cuvette
Sample	Vial	DIW	SP-SiO2	DIW	SP-SiO2	Chemistry	mDIW	mSPIKE	mSAMPLE	w(SiO2)	mTOTAL	Abs	Abs (norm)	Abs (norm)
ID	g	g	g	g	g	g	g	g	g	µg/g	g	890nm	890nm	890nm
0	6.1271	9.093	9.093	12.0726	12.0726	12.8617	5.9455	0	5.9455	0	6.7346	-0.000756	-0.000856338	0
0.1	6.1249	9.0978	9.1079	12.0744	12.084	12.878	5.9394	0.0197	5.9591	0.101404	6.7531	-0.000761	-0.000862397	-6.05885e-06
0.4	6.1425	9.1174	9.1566	12.1185	12.1581	12.9538	5.9368	0.0788	6.0156	0.401805	6.8113	-0.000758	-0.000858263	-1.92475e-06
1	6.1394	9.1039	9.2028	12.1622	12.2613	13.0578	5.9239	0.198	6.1219	0.992082	6.9184	-0.00068	-0.000768473	8.78655e-05
1.6	6.1499	9.1091	9.2675	12.2174	12.3754	13.1733	5.9091	0.3164	6.2255	1.55894	7.0234	-0.000789	-0.000890123	-3.37853e-05
2.2	6.1271	9.0785	9.2968	12.2385	12.4569	13.2538	5.8931	0.4367	6.3298	2.11622	7.1267	-0.00058	-0.00065302	0.000203318
3	7.3029	10.2434	10.5422	13.4724	13.7711	14.5678	5.8707	0.5975	6.4682	2.8335	7.2649	-0.000679	-0.000762634	9.37043e-05
At 3.0 mg/L silicate, the effect on phosphate is only 0.0001 abs, whereas at 0.5 mg/kg the effect is negligible
Uncertainty estimated from the performance verification on the instrument
Validation of silicate by LC-ICPMS: calibration plot, analytical range, matrix effect, LOD, LOQ, signal repeatability
Date	20240502
						x-axis	y-axis	y-axis
Vial	Sample	Int ST	mA	mB	wA	wA*(mA/mB)	r28/30	r28/30
g	g	g	g	g	ng/g	ng/g	average	ST dev
0.9423	1.4385	1.9354	0.4962	0.4969	0	0	0	0
0.9306	1.4282	1.9261	0.4976	0.4979	42.6397	42.614	0.121438	0.0330171
0.9422	1.4396	1.9379	0.4974	0.4983	206.555	206.182	0.44778	0.00396919
0.9309	1.4281	1.9263	0.4972	0.4982	413.208	412.378	0.915654	0.0501568
0.9314	1.4276	1.9267	0.4962	0.4991	853.101	848.144	1.72701	0.0102731
Fit IDMS
parameters	value	uncertainty		covariance
a0	0.00630396	0.0174443	a0a1	-1.6076e-06
a1	0.00232715	0.000131564	a0a2	-7.35051e-07
a2	0.00017117	7.32116e-05	a1a2	9.32388e-09
R^2	0.999472
x	0	4	8	12	16	20	24	28	32	36	40	44	48	52	56	60	64	68	72	76	80	84	88	92	96	100	104	108	112	116	120	124	128	132	136	140	144	148	152	156	160	164	168	172	176	180	184	188	192
y	0.00630396	0.0156062	0.0248957	0.0341725	0.0434366	0.0526881	0.061927	0.0711532	0.080367	0.0895681	0.0987568	0.107933	0.117097	0.126248	0.135387	0.144513	0.153627	0.162729	0.171819	0.180896	0.189961	0.199013	0.208054	0.217082	0.226098	0.235102	0.244094	0.253074	0.262042	0.270997	0.279941	0.288873	0.297792	0.3067	0.315596	0.32448	0.333352	0.342212	0.35106	0.359897	0.368722	0.377535	0.386336	0.395126	0.403904	0.41267	0.421424	0.430167	0.438899
LOD estimation and range as SiO2
w(SiO2)	42.6397	ng/g
Signal	7308.05	Height
S/N	21.5	Height, RSM x 1
LOD	5.94972	ng/g
LOD	99.0237	nmol/L
LOQ	19.8324	ng/g
Range	20-850	ng/g
Overlap between 1 blank and 1 signal at 42.6 ng/g SiO2
Matrix effect estimated on the signal of the internal standard 30Si and repeatability of the analytical signal within MOOS-4
	Area 30Si	Area 30Si		Area 28Si
	in MOOS-4	in DIW		in MOOS-4
	1332744	1333334		1350612
	1336728	1361576		1343316
	1371992	1386333		1386241
	1329318	1347631		1288786
	1374279	1354108		1393242
	1362962	1362538		1289474
		1358967
		1321080
		1355947
		1376305
		1286542
		1324463
		1352025
		1325209
		1333384
		1312039
		1312904
		1283438
		1289958
		1338270
Average	1.35134e+06	1.3358e+06		1.34195e+06
SD	20649.8	29099.1		45276
RSD	0.015281	0.021784		0.0337391
	Value	Uncertainty
Ratio	1.01163	0.0269187
Conclusion: no detectable matrix suppression, LC separate the matrix efficiently
[truncated: 182 more columns]

## Sheet: UNITS
Index
Line	Description
13	Red series: characterization
33	Green series: short-term stability and homogeneiety
52	Blue series: internal use and archive
67	Weighing the units of starting material after irradiation
416	Cleaning of the bottles
425	Weighing the units after reblending and rebottling
Red series: characterization
Unit	Unit	Analyzed	Notes
number	ID	date
1	MOOS001a	2024-02-20	CHAR week 1 GC-MS, UV-vis Enea, density
26.7143	MOOS027a	2024-03-20	CHAR Silicate LC-ICPMS Zuzana
52.4286	MOOS052a	2024-03-05	CHAR week 2 GC-MS, UV-vis Enea, density
78.1429	MOOS078a	2024-02-20	CHAR week 1 GC-MS, UV-vis Enea, density
103.857	MOOS104a	2024-05-02	Matrix effect evaluation
129.571	MOOS130a	2024-03-05	CHAR week 2 GC-MS, UV-vis Enea, density
155.286	MOOS155a	2024-02-20	CHAR week 1 GC-MS, UV-vis Enea, density
181	MOOS181a	2024-03-20	CHAR Silicate LC-ICPMS Zuzana
206.714	MOOS207a	2024-03-05	CHAR week 2 GC-MS, UV-vis Enea, density
232.429	MOOS232a	2024-02-20	CHAR week 1 GC-MS, UV-vis Enea, density
258.143	MOOS258a	2024-05-02	Matrix effect evaluation
283.857	MOOS284a	2024-03-05	CHAR week 2 GC-MS, UV-vis Enea, density
309.571	MOOS310a	2024-02-20	CHAR week 1 GC-MS, UV-vis Enea, density
335.286	MOOS335a	2024-03-20	CHAR Silicate LC-ICPMS Zuzana
360	MOOS360a	2024-03-05	CHAR week 2 GC-MS, UV-vis Enea, density
Green series: short-term stability and homogeneiety
Unit	Unit	Storage, t	From	Until	Days	Analyzed	Notes
number	ID	°C	date	date	n.	date
9	MOOS009a	21	2023-05-03	2023-05-15	12	2024-01-15	see SHORT_HOM tab
47	MOOS047a	21	2023-05-03	2023-05-30	27	2024-01-15	see SHORT_HOM tab
85	MOOS085a	4	# ref	# ref	# ref	2024-01-15	see SHORT_HOM tab
123	MOOS123a	40	2023-05-03	2023-05-15	12	2024-01-15	see SHORT_HOM tab
161	MOOS161a	40	2023-05-03	2023-05-30	27	2024-01-15	see SHORT_HOM tab
199	MOOS199a	21	2023-05-03	2023-06-07	35	2024-01-15	see SHORT_HOM tab
237	MOOS237a	4	# ref	# ref	# ref	2024-01-15	see SHORT_HOM tab
275	MOOS275a	21	2023-05-03	2023-06-15	43	2024-01-15	see SHORT_HOM tab
313	MOOS313a	40	2023-05-03	2023-06-07	35	2024-01-15	see SHORT_HOM tab
351	MOOS351a	40	2023-05-03	2023-06-15	43	2024-01-15	see SHORT_HOM tab
RT = room temperature ~ 21°C in lab B5 (CTC CombiPAL drawer (no light))
Thermostat = 40 °C in lab B5
Reference conditions: fridge of B5 lab (4 °C)
Blue series: internal use and archive
Unit	Unit	Analyzed	Notes
number	ID	date
18	MOOS018a
53	MOOS053a
88	MOOS088a
124	MOOS124a
159	MOOS159a
194	MOOS194a
229	MOOS229a
264	MOOS264a
299	MOOS299a
333	MOOS333a
Weighing the units of starting material after irradiation
Date	2023-04-11
Box numbers of the starting material:
7	54	2	24	28	29	38
Wipe with EtOH each unit and discard the moldy boxes
Box	Unit	Unit mass	Unit mass	Delta mass	Sample
N	ID	2023-04-11	2017-03-09	g	g
7	MOOS0384	71.2861	71.3289	-0.0428	59.4624		Max	-0.0401
7	MOOS0341	72.3586	72.3998	-0.0412	60.5349		Min	-0.0785
7	MOOS0347	75.027	75.068	-0.041	63.2033		Average	-0.0450113
7	MOOS0352	74.7826	74.8249	-0.0423	62.9589		SD	0.00429865
7	MOOS0360	74.2822	74.3248	-0.0426	62.4585		RSD	-0.0955016
7	MOOS0371	75.3718	75.4148	-0.043	63.5481
7	MOOS0344	73.0668	73.1098	-0.043	61.2431		Empty (g)	11.8237
7	MOOS0353	73.7026	73.7451	-0.0425	61.8789		Total (g)	20491.1
7	MOOS0364	77.0161	77.0585	-0.0424	65.1924		Total (mL)	19894.3
7	MOOS0365	74.5026	74.5453	-0.0427	62.6789
7	MOOS0385	73.4866	73.5284	-0.0418	61.6629		Transp.	-0.00127187
7	MOOS0370	75.0223	75.0639	-0.0416	63.1986
7	MOOS0348	72.6951	72.7358	-0.0407	60.8714		N. new units	397.886
7	MOOS0343	72.7547	72.796	-0.0413	60.931		(50 mL)
7	MOOS0359	72.8968	72.9389	-0.0421	61.0731
7	MOOS0355	75.3496	75.3914	-0.0418	63.5259
7	MOOS0372	76.2653	76.3081	-0.0428	64.4416
7	MOOS0381	74.2027	74.2458	-0.0431	62.379
7	MOOS0374	75.5013	75.5445	-0.0432	63.6776
7	MOOS0367	74.9715	75.0139	-0.0424	63.1478
7	MOOS0351	74.6568	74.6989	-0.0421	62.8331
7	MOOS0340	75.6008	75.6412	-0.0404	63.7771
7	MOOS0350	75.0607	75.1028	-0.0421	63.237
7	MOOS0369	75.0846	75.1265	-0.0419	63.2609
7	MOOS0345	73.788	73.8331	-0.0451	61.9643
7	MOOS0357	74.9781	75.0203	-0.0422	63.1544
7	MOOS0354	72.4005	72.4419	-0.0414	60.5768
7	MOOS0346	75.5081	75.5511	-0.043	63.6844
7	MOOS0363	75.193	75.2349	-0.0419	63.3693
7	MOOS0380	74.2159	74.2584	-0.0425	62.3922
7	MOOS0342	75.7819	75.8232	-0.0413	63.9582
7	MOOS0338	75.5699	75.6134	-0.0435	63.7462
7	MOOS0361	74.3029	74.3461	-0.0432	62.4792
7	MOOS0379	75.6071	75.648	-0.0409	63.7834
7	MOOS0356	72.942	72.9831	-0.0411	61.1183
7	MOOS0366	75.9674	76.01	-0.0426	64.1437
7	MOOS0376	75.2187	75.2611	-0.0424	63.395
7	MOOS0336	74.1343	74.1766	-0.0423	62.3106
7	MOOS0373	74.0818	74.1248	-0.043	62.2581
7	MOOS0382	75.9639	76.0071	-0.0432	64.1402
7	MOOS0362	75.7501	75.7915	-0.0414	63.9264
7	MOOS0339	77.0249	77.066	-0.0411	65.2012
7	MOOS0349	75.0952	75.1389	-0.0437	63.2715
7	MOOS0358	74.3018	74.345	-0.0432	62.4781
7	MOOS0334	73.2707	73.3121	-0.0414	61.447
7	MOOS0333	73.1939	73.2349	-0.041	61.3702
7	MOOS0337	74.7984	74.8403	-0.0419	62.9747
7	MOOS0383	76.4016	76.4454	-0.0438	64.5779
7	MOOS0335	73.4184	73.4609	-0.0425	61.5947
7	MOOS0368	74.3847	74.4278	-0.0431	62.561
54	MOOS2967	75.1986	75.2431	-0.0445	63.3749
54	MOOS2978	73.9307	73.9766	-0.0459	62.107
54	MOOS2987	72.3088	72.3562	-0.0474	60.4851
54	MOOS2979	70.282	70.3277	-0.0457	58.4583
54	MOOS2982	72.5843	72.6278	-0.0435	60.7606
54	MOOS2962	72.9108	72.9557	-0.0449	61.0871
54	MOOS2948	71.8069	71.8473	-0.0404	59.9832
54	MOOS2961	73.8369	73.8823	-0.0454	62.0132
54	MOOS2949	74.2883	74.3302	-0.0419	62.4646
54	MOOS2960	73.4306	73.4752	-0.0446	61.6069
54	MOOS2957	72.8567	72.8984	-0.0417	61.033
54	MOOS2968	71.4747	71.5194	-0.0447	59.651
54	MOOS2973	73.3364	73.3794	-0.043	61.5127
54	MOOS2966	71.5212	71.5646	-0.0434	59.6975
54	MOOS2983	71.4618	71.5068	-0.045	59.6381
54	MOOS2954	72.8092	72.8517	-0.0425	60.9855
54	MOOS2952	71.8003	71.8437	-0.0434	59.9766
54	MOOS2980	72.5718	72.6174	-0.0456	60.7481
54	MOOS2981	72.7278	72.7692	-0.0414	60.9041
54	MOOS2971	73.0995	73.1408	-0.0413	61.2758
54	MOOS2964	72.4006	72.4421	-0.0415	60.5769
54	MOOS2984	72.8626	72.9085	-0.0459	61.0389
54	MOOS2951	72.4186	72.4625	-0.0439	60.5949
54	MOOS2963	71.1914	71.2364	-0.045	59.3677
54	MOOS2985	74.144	74.191	-0.047	62.3203
54	MOOS2969	72.3932	72.4389	-0.0457	60.5695
54	MOOS2986	71.363	71.4094	-0.0464	59.5393
54	MOOS2974	72.5091	72.5538	-0.0447	60.6854
54	MOOS2977	71.9019	71.9483	-0.0464	60.0782
54	MOOS2959	71.5268	71.5698	-0.043	59.7031
54	MOOS2947	71.5386	71.5806	-0.042	59.7149
54	MOOS2975	73.1983	73.2444	-0.0461	61.3746
54	MOOS2970	73.3272	73.3724	-0.0452	61.5035
54	MOOS2956	72.0227	72.0643	-0.0416	60.199
54	MOOS2953	73.7147	73.7601	-0.0454	61.891
54	MOOS2965	73.9884	74.0324	-0.044	62.1647
54	MOOS2958	73.1472	73.19	-0.0428	61.3235
54	MOOS2950	73.8754	73.9191	-0.0437	62.0517
2	MOOS0068	71.8534	71.8985	-0.0451	60.0297
2	MOOS0083	72.368	72.4092	-0.0412	60.5443
2	MOOS0113	73.0182	73.0605	-0.0423	61.1945
2	MOOS0110	72.6119	72.6565	-0.0446	60.7882
2	MOOS0107	71.2777	71.3209	-0.0432	59.454
2	MOOS0063	73.673	73.7146	-0.0416	61.8493
2	MOOS0064	74.297	74.3397	-0.0427	62.4733
2	MOOS0070	74.8505	74.8947	-0.0442	63.0268
2	MOOS0103	70.8876	70.9317	-0.0441	59.0639
2	MOOS0092	73.5078	73.551	-0.0432	61.6841
2	MOOS0058	74.8524	74.8965	-0.0441	63.0287
2	MOOS0108	72.8198	72.8628	-0.043	60.9961
2	MOOS0093	72.9879	73.0297	-0.0418	61.1642
2	MOOS0111	72.5273	72.5707	-0.0434	60.7036
2	MOOS0076	73.0431	73.0863	-0.0432	61.2194
2	MOOS0073	70.3471	70.3895	-0.0424	58.5234
2	MOOS0088	74.4641	74.5099	-0.0458	62.6404
2	MOOS0089	72.2675	72.3093	-0.0418	60.4438
2	MOOS0114	71.2256	71.2678	-0.0422	59.4019
2	MOOS0102	73.0751	73.1187	-0.0436	61.2514
2	MOOS0071	75.0991	75.1436	-0.0445	63.2754
2	MOOS0099	74.606	74.6492	-0.0432	62.7823
2	MOOS0065	74.0572	74.0999	-0.0427	62.2335
2	MOOS0112	73.5877	73.6313	-0.0436	61.764
2	MOOS0100	71.9425	71.9862	-0.0437	60.1188
2	MOOS0062	76.2499	76.2946	-0.0447	64.4262
2	MOOS0085	76.2049	76.2502	-0.0453	64.3812
2	MOOS0090	75.2652	75.309	-0.0438	63.4415
2	MOOS0097	71.5245	71.5663	-0.0418	59.7008
2	MOOS0104	73.1297	73.1747	-0.045	61.306
2	MOOS0082	72.4242	72.4669	-0.0427	60.6005
2	MOOS0109	69.6251	69.6675	-0.0424	57.8014
2	MOOS0077	71.0012	71.045	-0.0438	59.1775
2	MOOS0105	70.8847	70.9295	-0.0448	59.061
2	MOOS0066	73.649	73.6928	-0.0438	61.8253
2	MOOS0086	71.1876	71.2325	-0.0449	59.3639
2	MOOS0087	74.1004	74.1456	-0.0452	62.2767
2	MOOS0067	72.6343	72.6784	-0.0441	60.8106
2	MOOS0084	72.7872	72.8299	-0.0427	60.9635
2	MOOS0095	75.1279	75.1724	-0.0445	63.3042
2	MOOS0079	74.3788	74.4239	-0.0451	62.5551
2	MOOS0115	70.3672	70.409	-0.0418	58.5435
2	MOOS0081	73.5508	73.5926	-0.0418	61.7271
2	MOOS0074	74.9647	75.0089	-0.0442	63.141
2	MOOS0106	71.4481	71.4905	-0.0424	59.6244
2	MOOS0096	73.0812	73.1249	-0.0437	61.2575
2	MOOS0072	72.0474	72.0888	-0.0414	60.2237
2	MOOS0091	71.1679	71.2112	-0.0433	59.3442
2	MOOS0080	75.7992	75.8447	-0.0455	63.9755
2	MOOS0098	71.1462	71.1897	-0.0435	59.3225
24	MOOS1336	72.4364	72.492	-0.0556	60.6127
24	MOOS1332	75.358	75.401	-0.043	63.5343
24	MOOS1304	73.0952	73.1379	-0.0427	61.2715
24	MOOS1327	71.6626	71.7055	-0.0429	59.8389
24	MOOS1285	72.7231	72.7655	-0.0424	60.8994
24	MOOS1287	70.6199	70.6606	-0.0407	58.7962
24	MOOS1302	72.6395	72.6826	-0.0431	60.8158
24	MOOS1293	71.4986	71.5414	-0.0428	59.6749
24	MOOS1317	74.8002	74.8424	-0.0422	62.9765
24	MOOS1334	72.8468	72.8902	-0.0434	61.0231
24	MOOS1335	72.7424	72.7862	-0.0438	60.9187
24	MOOS1282	74.2211	74.2685	-0.0474	62.3974
24	MOOS1329	72.6273	72.67	-0.0427	60.8036
24	MOOS1316	72.8052	72.848	-0.0428	60.9815
24	MOOS1297	73.35	73.393	-0.043	61.5263
24	MOOS1324	73.0384	73.0801	-0.0417	61.2147
24	MOOS1290	74.0511	74.094	-0.0429	62.2274
24	MOOS1279	73.6569	73.6984	-0.0415	61.8332
24	MOOS1318	72.4969	72.5407	-0.0438	60.6732
24	MOOS1306	73.5404	73.5824	-0.042	61.7167
24	MOOS1312	74.3666	74.412	-0.0454	62.5429
24	MOOS1313	74.845	74.8878	-0.0428	63.0213
24	MOOS1298	73.9816	74.0304	-0.0488	62.1579
24	MOOS1331	75.0876	75.1307	-0.0431	63.2639
24	MOOS1308	72.6343	72.6771	-0.0428	60.8106
24	MOOS1299	73.4063	73.4492	-0.0429	61.5826
24	MOOS1319	73.6601	73.7047	-0.0446	61.8364
24	MOOS1303	73.4548	73.4974	-0.0426	61.6311
24	MOOS1281	75.1574	75.1993	-0.0419	63.3337
24	MOOS1330	72.4912	72.5351	-0.0439	60.6675
24	MOOS1301	72.2362	72.2785	-0.0423	60.4125
24	MOOS1315	73.8534	73.8956	-0.0422	62.0297
24	MOOS1310	72.4966	72.5403	-0.0437	60.6729
24	MOOS1321	72.5207	72.5646	-0.0439	60.697
24	MOOS1328	73.5915	73.6356	-0.0441	61.7678
24	MOOS1311	73.2976	73.3421	-0.0445	61.4739
24	MOOS1307	73.3207	73.3631	-0.0424	61.497
24	MOOS1291	72.9798	73.0211	-0.0413	61.1561
24	MOOS1305	71.8629	71.9047	-0.0418	60.0392
24	MOOS1323	72.3199	72.3632	-0.0433	60.4962
24	MOOS1288	71.6358	71.6782	-0.0424	59.8121
24	MOOS1309	72.6121	72.6557	-0.0436	60.7884
24	MOOS1283	72.5999	72.642	-0.0421	60.7762
24	MOOS1296	74.3934	74.4373	-0.0439	62.5697
24	MOOS1286	71.3089	71.3517	-0.0428	59.4852
24	MOOS1325	72.5602	72.604	-0.0438	60.7365
24	MOOS1294	73.5874	73.6308	-0.0434	61.7637
24	MOOS1326	71.4711	71.5143	-0.0432	59.6474
24	MOOS1292	73.9548	73.9975	-0.0427	62.1311
24	MOOS1280	72.0911	72.133	-0.0419	60.2674
28	MOOS1519	72.2661	72.3094	-0.0433	60.4424
28	MOOS1542	74.3807	74.4263	-0.0456	62.557
28	MOOS1523	72.6413	72.6854	-0.0441	60.8176
28	MOOS1543	76.2669	76.3118	-0.0449	64.4432
28	MOOS1551	76.067	76.1126	-0.0456	64.2433
28	MOOS1555	73.0387	73.0859	-0.0472	61.215
28	MOOS1534	72.5313	72.5763	-0.045	60.7076
28	MOOS1527	73.3909	73.4339	-0.043	61.5672
28	MOOS1525	73.302	73.345	-0.043	61.4783
28	MOOS1533	73.3718	73.4279	-0.0561	61.5481
28	MOOS1544	73.6405	73.6868	-0.0463	61.8168
28	MOOS1532	73.1931	73.2456	-0.0525	61.3694
28	MOOS1563	75.571	75.6171	-0.0461	63.7473
28	MOOS1529	73.1501	73.2128	-0.0627	61.3264
28	MOOS1540	75.9528	75.998	-0.0452	64.1291
28	MOOS1521	74.3119	74.3565	-0.0446	62.4882
28	MOOS1511	73.8345	73.8763	-0.0418	62.0108
28	MOOS1553	73.2281	73.2747	-0.0466	61.4044
28	MOOS1516	72.7092	72.7526	-0.0434	60.8855
28	MOOS1545	73.2347	73.2811	-0.0464	61.411
28	MOOS1546	71.5447	71.5901	-0.0454	59.721
28	MOOS1600	73.5992	73.6777	-0.0785	61.7755
28	MOOS1512	74.0665	74.1091	-0.0426	62.2428
28	MOOS1505	75.0635	75.1052	-0.0417	63.2398
28	MOOS1550	73.0522	73.0987	-0.0465	61.2285
28	MOOS1522	74.897	74.9419	-0.0449	63.0733
28	MOOS1562	75.3396	75.3862	-0.0466	63.5159
28	MOOS1549	75.2364	75.2835	-0.0471	63.4127
28	MOOS1536	71.7213	71.7655	-0.0442	59.8976
28	MOOS1538	72.3168	72.3621	-0.0453	60.4931
28	MOOS1557	76.3743	76.4227	-0.0484	64.5506
28	MOOS1556	72.1458	72.1928	-0.047	60.3221
28	MOOS1520	72.8714	72.9151	-0.0437	61.0477
28	MOOS1548	74.3052	74.3529	-0.0477	62.4815
28	MOOS1554	75.844	75.8913	-0.0473	64.0203
28	MOOS1558	72.2198	72.267	-0.0472	60.3961
28	MOOS1559	75.713	75.7589	-0.0459	63.8893
28	MOOS1561	73.2293	73.2763	-0.047	61.4056
28	MOOS1514	72.7828	72.8265	-0.0437	60.9591
28	MOOS1524	72.3776	72.4208	-0.0432	60.5539
28	MOOS1535	74.9697	75.0137	-0.044	63.146
28	MOOS1537	73.9669	74.0121	-0.0452	62.1432
28	MOOS1530	73.6258	73.6698	-0.044	61.8021
28	MOOS1510	72.1652	72.2062	-0.041	60.3415
28	MOOS1518	74.6103	74.6529	-0.0426	62.7866
28	MOOS1539	72.746	72.7922	-0.0462	60.9223
28	MOOS1541	77.2119	77.2582	-0.0463	65.3882
28	MOOS1547	74.2932	74.3406	-0.0474	62.4695
28	MOOS1513	72.4724	72.5157	-0.0433	60.6487
29	MOOS1564	74.5129	74.5622	-0.0493	62.6892
29	MOOS1507	74.352	74.3968	-0.0448	62.5283
29	MOOS1568	75.4578	75.5054	-0.0476	63.6341
29	MOOS1613	71.9301	71.982	-0.0519	60.1064
29	MOOS1592	73.5856	73.6356	-0.05	61.7619
29	MOOS1579	74.6099	74.6607	-0.0508	62.7862
29	MOOS1573	72.7377	72.7864	-0.0487	60.914
29	MOOS1591	75.7536	75.802	-0.0484	63.9299
29	MOOS1586	75.7445	75.7942	-0.0497	63.9208
29	MOOS1612	73.446	73.4985	-0.0525	61.6223
29	MOOS1596	72.8914	72.9424	-0.051	61.0677
29	MOOS1581	75.182	75.2316	-0.0496	63.3583
29	MOOS1585	72.2094	72.2583	-0.0489	60.3857
29	MOOS1508	71.8283	71.8715	-0.0432	60.0046
29	MOOS1593	71.0282	71.0767	-0.0485	59.2045
29	MOOS1572	75.325	75.3755	-0.0505	63.5013
29	MOOS1606	71.2279	71.2765	-0.0486	59.4042
29	MOOS1580	75.1271	75.1785	-0.0514	63.3034
29	MOOS1566	73.8136	73.8631	-0.0495	61.9899
29	MOOS1610	72.3178	72.369	-0.0512	60.4941
29	MOOS1576	75.6314	75.6799	-0.0485	63.8077
29	MOOS1611	71.7892	71.841	-0.0518	59.9655
29	MOOS1575	73.7754	73.8224	-0.047	61.9517
29	MOOS1605	71.8272	71.8769	-0.0497	60.0035
29	MOOS1570	75.5714	75.6205	-0.0491	63.7477
29	MOOS1614	72.0485	72.0996	-0.0511	60.2248
29	MOOS1589	72.583	72.6332	-0.0502	60.7593
29	MOOS1597	70.4638	70.5142	-0.0504	58.6401
29	MOOS1608	72.1755	72.2238	-0.0483	60.3518
29	MOOS1587	75.535	75.5862	-0.0512	63.7113
29	MOOS1609	71.3258	71.3784	-0.0526	59.5021
29	MOOS1603	73.5531	73.6047	-0.0516	61.7294
29	MOOS1607	72.4526	72.5028	-0.0502	60.6289
29	MOOS1604	72.0717	72.1228	-0.0511	60.248
29	MOOS1571	75.2995	75.3496	-0.0501	63.4758
29	MOOS1594	72.9742	73.0244	-0.0502	61.1505
29	MOOS1578	73.7652	73.8157	-0.0505	61.9415
29	MOOS1601	71.9043	71.9572	-0.0529	60.0806
29	MOOS1574	74.8142	74.8631	-0.0489	62.9905
29	MOOS1599	72.2878	72.3402	-0.0524	60.4641
29	MOOS1567	74.3382	74.3888	-0.0506	62.5145
29	MOOS1615	72.3572	72.4091	-0.0519	60.5335
29	MOOS1577	75.1891	75.2381	-0.049	63.3654
29	MOOS1616	71.5763	71.6535	-0.0772	59.7526
29	MOOS1584	73.3234	73.3706	-0.0472	61.4997
29	MOOS1569	74.6688	74.7176	-0.0488	62.8451
29	MOOS1602	71.6449	71.6964	-0.0515	59.8212
29	MOOS1590	71.2419	71.2912	-0.0493	59.4182
29	MOOS1565	75.2807	75.3285	-0.0478	63.457
29	MOOS1588	71.4424	71.4935	-0.0511	59.6187
38	MOOS2067	75.4843	75.5357	-0.0514	63.6606
38	MOOS2074	75.4754	75.5165	-0.0411	63.6517
38	MOOS2111	72.6552	72.6957	-0.0405	60.8315
38	MOOS2066	73.5722	73.6136	-0.0414	61.7485
38	MOOS2058	76.7429	76.7917	-0.0488	64.9192
38	MOOS2069	74.9541	74.9994	-0.0453	63.1304
38	MOOS2096	71.1737	71.2218	-0.0481	59.35
38	MOOS2094	75.5465	75.5883	-0.0418	63.7228
38	MOOS2100	75.07	75.1122	-0.0422	63.2463
38	MOOS2097	74.1054	74.1528	-0.0474	62.2817
38	MOOS2115	73.244	73.2887	-0.0447	61.4203
38	MOOS2072	74.6055	74.6466	-0.0411	62.7818
38	MOOS2103	75.6641	75.7157	-0.0516	63.8404
38	MOOS2061	73.0074	73.0662	-0.0588	61.1837
38	MOOS2102	73.5623	73.6024	-0.0401	61.7386
38	MOOS2068	74.8197	74.8663	-0.0466	62.996
38	MOOS2055	72.3339	72.3742	-0.0403	60.5102
38	MOOS2079	72.6998	72.7428	-0.043	60.8761
38	MOOS2099	73.9512	73.9938	-0.0426	62.1275
38	MOOS2110	72.9652	73.0054	-0.0402	61.1415
38	MOOS2077	75.3152	75.3609	-0.0457	63.4915
38	MOOS2098	75.5082	75.5536	-0.0454	63.6845
38	MOOS2113	73.7893	73.8397	-0.0504	61.9656
38	MOOS2073	75.8945	75.9361	-0.0416	64.0708
38	MOOS2114	72.2117	72.2583	-0.0466	60.388
38	MOOS2080	74.8575	74.8988	-0.0413	63.0338
38	MOOS2095	75.1288	75.1702	-0.0414	63.3051
38	MOOS2070	74.4921	74.5365	-0.0444	62.6684
38	MOOS2075	75.092	75.1414	-0.0494	63.2683
38	MOOS2059	74.8434	74.8896	-0.0462	63.0197
38	MOOS2091	75.1198	75.1628	-0.043	63.2961
38	MOOS2064	73.3422	73.3842	-0.042	61.5185
38	MOOS2078	71.7183	71.7784	-0.0601	59.8946
38	MOOS2060	72.8347	72.8777	-0.043	61.011
38	MOOS2087	74.4397	74.4906	-0.0509	62.616
38	MOOS2082	75.4899	75.5312	-0.0413	63.6662
38	MOOS2105	71.7594	71.8045	-0.0451	59.9357
38	MOOS2106	74.1233	74.1675	-0.0442	62.2996
38	MOOS2112	73.1645	73.2062	-0.0417	61.3408
38	MOOS2090	73.1871	73.2319	-0.0448	61.3634
38	MOOS2101	74.9009	74.9425	-0.0416	63.0772
38	MOOS2089	74.2315	74.2779	-0.0464	62.4078
38	MOOS2093	73.9071	73.9488	-0.0417	62.0834
38	MOOS2071	73.9388	73.9814	-0.0426	62.1151
38	MOOS2088	75.1986	75.2473	-0.0487	63.3749
38	MOOS2056	75.6797	75.7207	-0.041	63.856
38	MOOS2104	73.5337	73.5819	-0.0482	61.71
38	MOOS2081	75.5518	75.5935	-0.0417	63.7281
38	MOOS2065	72.7573	72.7975	-0.0402	60.9336
38	MOOS2108	74.8447	74.8884	-0.0437	63.021
Cleaning of the bottles
Date	2023-04-24 and 2023-04-25
Each bottle was rinsed with EtOH 95 % (sterilization), following rinsing three times with GenPure water (B3) and finally filled with GenPure water (B3)
During cleaning the bottles were kept in both upside up and down position.
Date	20230501
The bottle were emptyed and left for 2+ hours with the cap loose. Then the cap was tight and the bottles were weighed
Weighing the units after reblending and rebottling
weight of empty unit: bottle + cap + serial label
weight after clean: the bottle sterilized with EtOH and then rinsed with water. Bottle + cap + serial label + moisture that remains in the bottle after cleaning
weight after bottling. Bottle + cap + serial label + moisture that remains in the bottle after cleaning + MOOS-4 sample
Unit	Unit	Weight	Weight	Weight
		20230324	20230501	20230503		Dilution	Sample
number	ID	empty	after clean	after bottling		check	g
1	MOOS001a	11.811	11.8126	65.5573		0.0016	53.7463
2	MOOS002a	11.8278	11.8294	62.4633		0.0016	50.6355
3	MOOS003a	11.7929	11.7967	64.3758		0.0038	52.5829
4	MOOS004a	11.7909	11.7912	65.2383		0.0003	53.4474
5	MOOS005a	11.8212	11.8235	61.9519		0.0023	50.1307
6	MOOS006a	11.8321	11.8338	64.9339		0.0017	53.1018
7	MOOS007a	11.7895	11.7906	65.0391		0.0011	53.2496
8	MOOS008a	11.8291	11.8304	64.0177		0.0013	52.1886
9	MOOS009a	11.8069	11.8075	63.3898		0.0006	51.5829
10	MOOS010a	11.8216	11.8241	63.5721		0.0025	51.7505
11	MOOS011a	11.7922	11.7941	64.1538		0.0019	52.3616
12	MOOS012a	11.8629	11.8641	66.6514		0.0012	54.7885
13	MOOS013a	11.8092	11.8103	64.4987		0.0011	52.6895
14	MOOS014a	11.8432	11.8445	66.6284		0.0013	54.7852
15	MOOS015a	11.7746	11.7776	65.7414		0.003	53.9668
16	MOOS016a	11.7874	11.7898	65.3847		0.0024	53.5973
17	MOOS017a	11.8142	11.8164	64.4831		0.0022	52.6689
18	MOOS018a	11.7606	11.7619	66.837		0.0013	55.0764
19	MOOS019a	11.881	11.881	64.3562		0	52.4752
20	MOOS020a	11.773	11.7757	64.4525		0.0027	52.6795
21	MOOS021a	11.7975	11.7995	65.3382		0.002	53.5407
22	MOOS022a	11.8025	11.8045	65.2102		0.002	53.4077
23	MOOS023a	11.7968	11.7997	65.1572		0.0029	53.3604
24	MOOS024a	11.8259	11.8269	64.7467		0.001	52.9208
25	MOOS025a	11.8628	11.8643	64.6657		0.0015	52.8029
26	MOOS026a	11.7955	11.7969	64.2029		0.0014	52.4074
27	MOOS027a	11.7996	11.8017	64.1478		0.0021	52.3482
28	MOOS028a	11.8383	11.8395	64.0754		0.0012	52.2371
29	MOOS029a	11.8234	11.8267	64.3311		0.0033	52.5077
30	MOOS030a	11.8009	11.803	64.094		0.0021	52.2931
31	MOOS031a	11.81	11.8122	64.2968		0.0022	52.4868
32	MOOS032a	11.804	11.8051	64.4184		0.0011	52.6144
33	MOOS033a	11.7854	11.7868	65.8167		0.0014	54.0313
34	MOOS034a	11.8274	11.8293	65.1422		0.0019	53.3148
35	MOOS035a	11.8261	11.8287	65.4445		0.0026	53.6184
36	MOOS036a	11.7851	11.787	63.6595		0.0019	51.8744
37	MOOS037a	11.8025	11.8041	63.3527		0.0016	51.5502
38	MOOS038a	11.7606	11.7616	61.97		0.001	50.2094
39	MOOS039a	11.8353	11.8373	64.351		0.002	52.5157
40	MOOS040a	11.7984	11.801	64.2382		0.0026	52.4398
41	MOOS041a	11.8182	11.8202	66.0797		0.002	54.2615
42	MOOS042a	11.8057	11.808	64.3022		0.0023	52.4965
43	MOOS043a	11.7971	11.8	64.7288		0.0029	52.9317
44	MOOS044a	11.8085	11.8105	65.3671		0.002	53.5586
45	MOOS045a	11.8014	11.8038	65.4576		0.0024	53.6562
46	MOOS046a	11.7561	11.7568	65.0352		0.0007	53.2791
47	MOOS047a	11.7879	11.7888	64.4784		0.0009	52.6905
48	MOOS048a	11.7842	11.7863	63.7009		0.0021	51.9167
49	MOOS049a	11.7897	11.7915	64.9788		0.0018	53.1891
50	MOOS050a	11.859	11.8612	64.7262		0.0022	52.8672
51	MOOS051a	11.801	11.8046	64.5822		0.0036	52.7812
52	MOOS052a	11.7949	11.7967	66.2645		0.0018	54.4696
53	MOOS053a	11.8216	11.8227	64.4635		0.0011	52.6419
54	MOOS054a	11.8754	11.8768	63.8831		0.0014	52.0077
55	MOOS055a	11.8405	11.8414	64.4767		0.0009	52.6362
56	MOOS056a	11.7827	11.7846	65.9189		0.0019	54.1362
57	MOOS057a	11.8345	11.8355	65.2428		0.001	53.4083
58	MOOS058a	11.8309	11.8315	64.0815		0.0006	52.2506
59	MOOS059a	11.8126	11.8194	64.5075		0.0068	52.6949
60	MOOS060a	11.8624	11.8648	65.1956		0.0024	53.3332
61	MOOS061a	11.8415	11.8428	64.9218		0.0013	53.0803
62	MOOS062a	11.851	11.853	63.0604		0.002	51.2094
63	MOOS063a	11.7995	11.8022	65.0844		0.0027	53.2849
64	MOOS064a	11.8222	11.824	65.7562		0.0018	53.934
65	MOOS065a	11.814	11.8142	64.9286		0.0002	53.1146
66	MOOS066a	11.8292	11.831	63.7156		0.0018	51.8864
67	MOOS067a	11.8112	11.8139	64.0414		0.0027	52.2302
68	MOOS068a	11.8143	11.816	64.5383		0.0017	52.724
69	MOOS069a	11.8249	11.8253	64.457		0.0004	52.6321
70	MOOS070a	11.8237	11.8242	66.4567		0.0005	54.633
71	MOOS071a	11.8254	11.8272	66.1371		0.0018	54.3117
72	MOOS072a	11.8222	11.8241	64.3026		0.0019	52.4804
73	MOOS073a	11.8199	11.8208	64.858		0.0009	53.0381
74	MOOS074a	11.8112	11.8148	65.2358		0.0036	53.4246
75	MOOS075a	11.7797	11.7808	62.8327		0.0011	51.053
76	MOOS076a	11.838	11.841	63.6687		0.003	51.8307
77	MOOS077a	11.8345	11.8375	65.1951		0.003	53.3606
78	MOOS078a	11.8455	11.8528	62.6936		0.0073	50.8481
79	MOOS079a	11.8365	11.8384	62.3399		0.0019	50.5034
80	MOOS080a	11.8407	11.8419	63.6258		0.0012	51.7851
81	MOOS081a	11.8668	11.8711	64.188		0.0043	52.3212
82	MOOS082a	11.817	11.8193	62.6812		0.0023	50.8642
83	MOOS083a	11.8161	11.8183	62.8332		0.0022	51.0171
84	MOOS084a	11.787	11.7892	63.11		0.0022	51.323
85	MOOS085a	11.8168	11.8188	63.7758		0.002	51.959
86	MOOS086a	11.8659	11.8728	65.7586		0.0069	53.8927
87	MOOS087a	11.8317	11.84	63.5937		0.0083	51.762
88	MOOS088a	11.8436	11.8467	62.9883		0.0031	51.1447
89	MOOS089a	11.7881	11.7924	63.2537		0.0043	51.4656
90	MOOS090a	11.8587	11.8611	64.761		0.0024	52.9023
91	MOOS091a	11.8283	11.8296	64.8904		0.0013	53.0621
92	MOOS092a	11.8397	11.8432	64.1244		0.0035	52.2847
93	MOOS093a	11.8749	11.8771	65.1154		0.0022	53.2405
94	MOOS094a	11.8153	11.8189	64.7802		0.0036	52.9649
95	MOOS095a	11.8271	11.8296	62.8606		0.0025	51.0335
96	MOOS096a	11.7761	11.7784	64.0372		0.0023	52.2611
97	MOOS097a	11.8392	11.841	63.2577		0.0018	51.4185
98	MOOS098a	11.8246	11.8345	65.9839		0.0099	54.1593
99	MOOS099a	11.836	11.8373	64.721		0.0013	52.885
100	MOOS100a	11.8212	11.8234	64.6037		0.0022	52.7825
101	MOOS101a	11.8426	11.8446	66.1842		0.002	54.3416
102	MOOS102a	11.8342	11.8366	63.5274		0.0024	51.6932
103	MOOS103a	11.8481	11.8488	64.4592		0.0007	52.6111
104	MOOS104a	11.818	11.8197	62.8398		0.0017	51.0218
105	MOOS105a	11.8964	11.8976	62.8184		0.0012	50.922
106	MOOS106a	11.8469	11.849	63.1942		0.0021	51.3473
107	MOOS107a	11.8441	11.8483	65.9276		0.0042	54.0835
108	MOOS108a	11.8005	11.8029	63.7042		0.0024	51.9037
109	MOOS109a	11.8567	11.8595	63.8102		0.0028	51.9535
110	MOOS110a	11.8077	11.8103	63.2223		0.0026	51.4146
111	MOOS111a	11.8252	11.8293	65.0063		0.0041	53.1811
112	MOOS112a	11.7826	11.7863	63.8826		0.0037	52.1
113	MOOS113a	11.8502	11.8518	63.6615		0.0016	51.8113
114	MOOS114a	11.8175	11.8193	65.8683		0.0018	54.0508
115	MOOS115a	11.8434	11.8477	62.9716		0.0043	51.1282
116	MOOS116a	11.7723	11.7741	61.9938		0.0018	50.2215
117	MOOS117a	11.8049	11.8064	63.7558		0.0015	51.9509
118	MOOS118a	11.8204	11.8222	61.8083		0.0018	49.9879
119	MOOS119a	11.8626	11.864	59.4265		0.0014	47.5639
120	MOOS120a	11.8086	11.811	63.8144		0.0024	52.0058
121	MOOS121a	11.8857	11.8876	63.9855		0.0019	52.0998
122	MOOS122a	11.8591	11.8592	63.6373		0.0001	51.7782
123	MOOS123a	11.8388	11.845	63.5031		0.0062	51.6643
124	MOOS124a	11.8872	11.8891	63.5901		0.0019	51.7029
125	MOOS125a	11.8794	11.8825	63.6342		0.0031	51.7548
126	MOOS126a	11.8325	11.8335	64.045		0.001	52.2125
127	MOOS127a	11.7983	11.7982	64.0523		-0.0001	52.254
128	MOOS128a	11.8343	11.8358	66.643		0.0015	54.8087
129	MOOS129a	11.879	11.8831	64.0217		0.0041	52.1427
130	MOOS130a	11.8357	11.8364	65.5789		0.0007	53.7432
131	MOOS131a	11.8218	11.8246	65.0202		0.0028	53.1984
132	MOOS132a	11.8005	11.8023	63.8801		0.0018	52.0796
133	MOOS133a	11.8359	11.8368	64.0965		0.0009	52.2606
134	MOOS134a	11.8518	11.8519	64.2626		0.0001	52.4108
135	MOOS135a	11.8384	11.8463	65.0184		0.0079	53.18
136	MOOS136a	11.8468	11.8503	63.4		0.0035	51.5532
137	MOOS137a	11.8391	11.8427	64.3847		0.0036	52.5456
138	MOOS138a	11.8142	11.814	63.7518		-0.0002	51.9376
139	MOOS139a	11.8587	11.8608	63.9993		0.0021	52.1406
140	MOOS140a	11.8201	11.8261	62.1285		0.006	50.3084
141	MOOS141a	11.8325	11.8329	63.8702		0.0004	52.0377
142	MOOS142a	11.8187	11.8232	65.2385		0.0045	53.4198
143	MOOS143a	11.8373	11.8382	65.2963		0.0009	53.459
144	MOOS144a	11.8331	11.8348	64.5925		0.0017	52.7594
145	MOOS145a	11.8243	11.8262	62.9445		0.0019	51.1202
146	MOOS146a	11.8407	11.8468	64.9546		0.0061	53.1139
147	MOOS147a	11.8556	11.8563	65.344		0.0007	53.4884
148	MOOS148a	11.841	11.8434	63.1509		0.0024	51.3099
149	MOOS149a	11.8512	11.8543	62.9315		0.0031	51.0803
150	MOOS150a	11.8415	11.8417	62.9476		0.0002	51.1061
151	MOOS151a	11.8284	11.829	62.324		0.0006	50.4956
152	MOOS152a	11.8028	11.806	63.0109		0.0032	51.2081
153	MOOS153a	11.787	11.7896	64.0871		0.0026	52.3001
154	MOOS154a	11.8153	11.8175	63.8406		0.0022	52.0253
155	MOOS155a	11.7973	11.7997	65.5485		0.0024	53.7512
156	MOOS156a	11.7656	11.7713	66.2468		0.0057	54.4812
157	MOOS157a	11.7552	11.7592	64.5919		0.004	52.8367
158	MOOS158a	11.8544	11.8555	64.014		0.0011	52.1596
159	MOOS159a	11.8143	11.8168	64.5276		0.0025	52.7133
160	MOOS160a	11.8011	11.8034	63.1678		0.0023	51.3667
161	MOOS161a	11.7751	11.7775	65.4494		0.0024	53.6743
162	MOOS162a	11.8376	11.8396	63.9326		0.002	52.095
163	MOOS163a	11.8353	11.8377	63.7622		0.0024	51.9269
164	MOOS164a	11.7541	11.7556	63.2779		0.0015	51.5238
165	MOOS165a	11.8139	11.8157	63.8715		0.0018	52.0576
166	MOOS166a	11.8088	11.8105	63.1247		0.0017	51.3159
167	MOOS167a	11.7928	11.7949	64.1549		0.0021	52.3621
168	MOOS168a	11.7973	11.8005	63.7621		0.0032	51.9648
169	MOOS169a	11.8067	11.8086	62.2906		0.0019	50.4839
170	MOOS170a	11.7634	11.7644	64.4285		0.001	52.6651
171	MOOS171a	11.7883	11.792	64.1937		0.0037	52.4054
172	MOOS172a	11.8119	11.8139	65.6525		0.002	53.8406
173	MOOS173a	11.7981	11.8019	63.6495		0.0038	51.8514
174	MOOS174a	11.8049	11.8073	63.8728		0.0024	52.0679
175	MOOS175a	11.7912	11.7927	63.8668		0.0015	52.0756
176	MOOS176a	11.8191	11.8204	62.8493		0.0013	51.0302
177	MOOS177a	11.883	11.8853	64.4007		0.0023	52.5177
178	MOOS178a	11.77	11.7712	63.3002		0.0012	51.5302
179	MOOS179a	11.818	11.8205	65.6451		0.0025	53.8271
180	MOOS180a	11.8231	11.8279	64.2114		0.0048	52.3883
181	MOOS181a	11.8081	11.8084	65.6474		0.0003	53.8393
182	MOOS182a	11.8517	11.8533	63.0758		0.0016	51.2241
183	MOOS183a	11.8215	11.8233	64.1587		0.0018	52.3372
184	MOOS184a	11.8199	11.822	62.8784		0.0021	51.0585
185	MOOS185a	11.7349	11.7364	63.8742		0.0015	52.1393
186	MOOS186a	11.8363	11.8435	64.4694		0.0072	52.6331
187	MOOS187a	11.799	11.8003	64.7026		0.0013	52.9036
188	MOOS188a	11.8573	11.8588	65.2702		0.0015	53.4129
189	MOOS189a	11.8354	11.8366	65.171		0.0012	53.3356
190	MOOS190a	11.8052	11.8069	62.8784		0.0017	51.0732
191	MOOS191a	11.824	11.8257	63.1739		0.0017	51.3499
192	MOOS192a	11.8317	11.834	64.2225		0.0023	52.3908
193	MOOS193a	11.8142	11.8165	66.1391		0.0023	54.3249
194	MOOS194a	11.7981	11.8002	64.1113		0.0021	52.3132
195	MOOS195a	11.8486	11.8506	64.6392		0.002	52.7906
196	MOOS196a	11.8178	11.8183	65.1649		0.0005	53.3471
197	MOOS197a	11.8364	11.838	64.1649		0.0016	52.3285
198	MOOS198a	11.7756	11.776	64.265		0.0004	52.4894
199	MOOS199a	11.8276	11.8301	64.6243		0.0025	52.7967
200	MOOS200a	11.8135	11.8152	64.4302		0.0017	52.6167
201	MOOS201a	11.8429	11.8451	64.563		0.0022	52.7201
202	MOOS202a	11.8207	11.8229	64.7686		0.0022	52.9479
203	MOOS203a	11.8359	11.8389	63.767		0.003	51.9311
204	MOOS204a	11.756	11.7584	62.8129		0.0024	51.0569
205	MOOS205a	11.84	11.8415	64.1958		0.0015	52.3558
206	MOOS206a	11.7906	11.8015	64.9346		0.0109	53.144
207	MOOS207a	11.8754	11.8779	65.4132		0.0025	53.5378
208	MOOS208a	11.82	11.8219	64.9973		0.0019	53.1773
209	MOOS209a	11.8827	11.8849	64.4453		0.0022	52.5626
210	MOOS210a	11.8165	11.8189	64.9588		0.0024	53.1423
211	MOOS211a	11.8118	11.8148	65.8624		0.003	54.0506
212	MOOS212a	11.791	11.792	64.4549		0.001	52.6639
213	MOOS213a	11.839	11.8407	64.471		0.0017	52.632
214	MOOS214a	11.8369	11.8385	63.2192		0.0016	51.3823
215	MOOS215a	11.8345	11.8362	63.1862		0.0017	51.3517
216	MOOS216a	11.8267	11.8277	62.8193		0.001	50.9926
217	MOOS217a	11.799	11.8003	65.1932		0.0013	53.3942
218	MOOS218a	11.8816	11.8823	65.6887		0.0007	53.8071
219	MOOS219a	11.8492	11.8491	65.5442		-0.0001	53.695
220	MOOS220a	11.8149	11.8169	65.1332		0.002	53.3183
221	MOOS221a	11.8008	11.8051	63.9597		0.0043	52.1589
222	MOOS222a	11.7973	11.7985	63.7536		0.0012	51.9563
223	MOOS223a	11.7772	11.7791	64.3262		0.0019	52.549
224	MOOS224a	11.8322	11.8342	65.1686		0.002	53.3364
225	MOOS225a	11.8292	11.8324	66.6259		0.0032	54.7967
226	MOOS226a	11.8374	11.8428	63.3764		0.0054	51.539
227	MOOS227a	11.8416	11.8453	64.2326		0.0037	52.391
228	MOOS228a	11.8086	11.8112	63.5519		0.0026	51.7433
229	MOOS229a	11.835	11.8372	63.8981		0.0022	52.0631
230	MOOS230a	11.8565	11.8588	62.0177		0.0023	50.1612
231	MOOS231a	11.8141	11.8173	65.3064		0.0032	53.4923
232	MOOS232a	11.8297	11.8318	64.0476		0.0021	52.2179
233	MOOS233a	11.8215	11.8229	63.8972		0.0014	52.0757
234	MOOS234a	11.8192	11.8205	63.1159		0.0013	51.2967
235	MOOS235a	11.8573	11.8597	63.4541		0.0024	51.5968
236	MOOS236a	11.8599	11.8618	64.7799		0.0019	52.92
237	MOOS237a	11.8197	11.8201	63.8877		0.0004	52.068
238	MOOS238a	11.8425	11.8448	65.3399		0.0023	53.4974
239	MOOS239a	11.8207	11.8268	64.9155		0.0061	53.0948
240	MOOS240a	11.8369	11.8396	66.0698		0.0027	54.2329
241	MOOS241a	11.7991	11.8014	62.2748		0.0023	50.4757
242	MOOS242a	11.8103	11.8124	62.4904		0.0021	50.6801
243	MOOS243a	11.7919	11.7938	65.279		0.0019	53.4871
244	MOOS244a	11.8305	11.8327	64.1229		0.0022	52.2924
245	MOOS245a	11.7904	11.793	65.1981		0.0026	53.4077
246	MOOS246a	11.8854	11.8874	64.622		0.002	52.7366
247	MOOS247a	11.8451	11.8472	65.1652		0.0021	53.3201
248	MOOS248a	11.8495	11.8515	65.4427		0.002	53.5932
249	MOOS249a	11.7982	11.8002	66.5674		0.002	54.7692
250	MOOS250a	11.804	11.8069	63.2019		0.0029	51.3979
251	MOOS251a	11.8829	11.8852	63.5251		0.0023	51.6422
252	MOOS252a	11.8527	11.8549	62.5509		0.0022	50.6982
253	MOOS253a	11.8423	11.8444	65.5832		0.0021	53.7409
254	MOOS254a	11.8511	11.8537	63.8141		0.0026	51.963
255	MOOS255a	11.8478	11.8494	63.9301		0.0016	52.0823
256	MOOS256a	11.8446	11.8468	64.343		0.0022	52.4984
257	MOOS257a	11.8302	11.8318	63.786		0.0016	51.9558
258	MOOS258a	11.8038	11.8059	64.5417		0.0021	52.7379
259	MOOS259a	11.8394	11.8427	65.3416		0.0033	53.5022
260	MOOS260a	11.8228	11.826	62.007		0.0032	50.1842
261	MOOS261a	11.8173	11.82	62.301		0.0027	50.4837
262	MOOS262a	11.8047	11.8065	64.767		0.0018	52.9623
263	MOOS263a	11.7716	11.7737	63.0078		0.0021	51.2362
264	MOOS264a	11.8495	11.8515	64.7965		0.002	52.947
265	MOOS265a	11.8193	11.8211	62.1867		0.0018	50.3674
266	MOOS266a	11.8242	11.8263	63.3662		0.0021	51.542
267	MOOS267a	11.8327	11.8377	64.3496		0.005	52.5169
268	MOOS268a	11.8782	11.8799	65.3925		0.0017	53.5143
269	MOOS269a	11.8401	11.8425	63.5724		0.0024	51.7323
270	MOOS270a	11.8132	11.8159	62.4641		0.0027	50.6509
271	MOOS271a	11.8022	11.8034	63.7244		0.0012	51.9222
272	MOOS272a	11.8397	11.8426	63.7883		0.0029	51.9486
273	MOOS273a	11.834	11.8358	63.2934		0.0018	51.4594
274	MOOS274a	11.794	11.7958	64.3489		0.0018	52.5549
275	MOOS275a	11.817	11.8183	63.1238		0.0013	51.3068
276	MOOS276a	11.7991	11.8011	61.6845		0.002	49.8854
277	MOOS277a	11.858	11.8682	65.6727		0.0102	53.8147
278	MOOS278a	11.8155	11.8171	63.524		0.0016	51.7085
279	MOOS279a	11.8578	11.8591	64.4034		0.0013	52.5456
280	MOOS280a	11.8355	11.8363	64.4658		0.0008	52.6303
281	MOOS281a	11.889	11.8911	62.228		0.0021	50.339
282	MOOS282a	11.8028	11.8047	63.7919		0.0019	51.9891
283	MOOS283a	11.8483	11.8501	66.3717		0.0018	54.5234
284	MOOS284a	11.8418	11.8443	65.2399		0.0025	53.3981
285	MOOS285a	11.8426	11.8442	65.4339		0.0016	53.5913
286	MOOS286a	11.8451	11.8466	65.3099		0.0015	53.4648
287	MOOS287a	11.833	11.8375	64.0909		0.0045	52.2579
288	MOOS288a	11.8745	11.8764	62.7782		0.0019	50.9037
289	MOOS289a	11.8075	11.8104	62.2948		0.0029	50.4873
290	MOOS290a	11.8111	11.8129	62.9897		0.0018	51.1786
291	MOOS291a	11.8392	11.8409	63.455		0.0017	51.6158
292	MOOS292a	11.8402	11.8454	63.1065		0.0052	51.2663
293	MOOS293a	11.7983	11.8009	66.5355		0.0026	54.7372
294	MOOS294a	11.8133	11.8142	64.4096		0.0009	52.5963
295	MOOS295a	11.8284	11.8301	64.1206		0.0017	52.2922
296	MOOS296a	11.845	11.8533	67.6923		0.0083	55.8473
297	MOOS297a	11.8369	11.8393	63.6815		0.0024	51.8446
298	MOOS298a	11.8361	11.8381	63.2843		0.002	51.4482
299	MOOS299a	11.8798	11.8811	63.1291		0.0013	51.2493
300	MOOS300a	11.8585	11.8601	62.8832		0.0016	51.0247
301	MOOS301a	11.8515	11.8577	63.5086		0.0062	51.6571
302	MOOS302a	11.8085	11.8131	62.5648		0.0046	50.7563
303	MOOS303a	11.8365	11.8389	63.8551		0.0024	52.0186
304	MOOS304a	11.8198	11.8215	64.8786		0.0017	53.0588
305	MOOS305a	11.8409	11.8438	65.7604		0.0029	53.9195
306	MOOS306a	11.8403	11.8477	63.8402		0.0074	51.9999
307	MOOS307a	11.8266	11.8287	63.3686		0.0021	51.542
308	MOOS308a	11.8206	11.8225	61.6123		0.0019	49.7917
309	MOOS309a	11.7815	11.7838	63.363		0.0023	51.5815
310	MOOS310a	11.8425	11.8444	63.305		0.0019	51.4625
311	MOOS311a	11.8246	11.8294	62.9859		0.0048	51.1613
312	MOOS312a	11.8211	11.8253	63.308		0.0042	51.4869
313	MOOS313a	11.8456	11.8485	63.4523		0.0029	51.6067
314	MOOS314a	11.8563	11.8584	62.3728		0.0021	50.5165
315	MOOS315a	11.8772	11.88	65.3597		0.0028	53.4825
316	MOOS316a	11.836	11.8373	64.0089		0.0013	52.1729
317	MOOS317a	11.8375	11.8449	63.8195		0.0074	51.982
318	MOOS318a	11.8049	11.8087	63.8064		0.0038	52.0015
319	MOOS319a	11.8887	11.8907	64.3755		0.002	52.4868
320	MOOS320a	11.8002	11.8099	64.2007		0.0097	52.4005
321	MOOS321a	11.827	11.834	64.0441		0.007	52.2171
322	MOOS322a	11.839	11.8427	63.78		0.0037	51.941
323	MOOS323a	11.8413	11.8469	64.0251		0.0056	52.1838
324	MOOS324a	11.8099	11.812	65.5513		0.0021	53.7414
325	MOOS325a	11.7878	11.7908	65.5874		0.003	53.7996
326	MOOS326a	11.819	11.8212	62.3714		0.0022	50.5524
327	MOOS327a	11.8838	11.8852	63.1689		0.0014	51.2851
328	MOOS328a	11.8122	11.8142	62.3101		0.002	50.4979
329	MOOS329a	11.8397	11.8411	63.7214		0.0014	51.8817
330	MOOS330a	11.7735	11.7767	63.9356		0.0032	52.1621
331	MOOS331a	11.8581	11.8616	63.3322		0.0035	51.4741
332	MOOS332a	11.7836	11.7857	65.6495		0.0021	53.8659
333	MOOS333a	11.8238	11.8254	63.0806		0.0016	51.2568
334	MOOS334a	11.7946	11.797	64.1144		0.0024	52.3198
335	MOOS335a	11.8573	11.8624	64.6865		0.0051	52.8292
336	MOOS336a	11.8239	11.8256	63.6577		0.0017	51.8338
337	MOOS337a	11.8056	11.808	64.1179		0.0024	52.3123
338	MOOS338a	11.7968	11.8002	64.4083		0.0034	52.6115
339	MOOS339a	11.808	11.8102	63.1648		0.0022	51.3568
340	MOOS340a	11.8168	11.818	64.2509		0.0012	52.4341
341	MOOS341a	11.8431	11.8439	62.3656		0.0008	50.5225
342	MOOS342a	11.8003	11.8025	65.4896		0.0022	53.6893
343	MOOS343a	11.842	11.8457	64.0185		0.0037	52.1765
344	MOOS344a	11.8566	11.8595	63.6043		0.0029	51.7477
345	MOOS345a	11.8196	11.8235	66.2228		0.0039	54.4032
346	MOOS346a	11.8511	11.8525	65.4781		0.0014	53.627
347	MOOS347a	11.8271	11.8297	63.8353		0.0026	52.0082
348	MOOS348a	11.8462	11.8477	65.819		0.0015	53.9728
349	MOOS349a	11.8059	11.8071	65.9169		0.0012	54.111
350	MOOS350a	11.8389	11.8465	65.882		0.0076	54.0431
351	MOOS351a	11.8199	11.8234	64.1701		0.0035	52.3502
352	MOOS352a	11.8146	11.8169	66.0993		0.0023	54.2847
353	MOOS353a	11.8304	11.8372	70.4571		0.0068	58.6267
354	MOOS354a	11.7804	11.7824	64.9875		0.002	53.2071
355	MOOS355a	11.7979	11.8005	62.9985		0.0026	51.2006
356	MOOS356a	11.8137	11.8176	63.3663		0.0039	51.5526
357	MOOS357a	11.8095	11.8139	64.4868		0.0044	52.6773
358	MOOS358a	11.8062	11.8129	63.3326		0.0067	51.5264
359	MOOS359a	11.8311	11.8332	65.0446		0.0021	53.2135
360	MOOS360a	11.8424	11.8442	66.4001		0.0018	54.5577
	Average	11.8237				0.0024625	52.4057
	SD	0.0275522				0.00167829	1.16798
	RSD	0.00233025				0.68154	0.0222873
	Max	11.8964				0.0109	58.6267
	Min	11.7349				-0.0002	47.5639
The 20 L carboy for the blending was cleaned with EtOH, rinsed three time in water and kept full or water overnight
The MOOS-4 starting material was blended inside the carboy
The content was manually homogenized followign the bottling
The Nalgene bottles were tight with the Kinnex Capper position 0 + 3 clicks on the right
Bottling of the MOOS-4 was done on 2023-05-03 in lab B3 (EP performing all operations)
Meter B5 065825 SPER SCIENTIFIC
At 09:20 AM: room temperature was 18.8 °C and RH 42 %
At 09:30 AM: started blending the MOOS-4 starting material
At 10:35 AM: finished re-blending and homogenization (room temperature was 18.6 °C and RH 42 %)
At 10:45 AM: started bottling (room temperature was 18.4 °C and RH 42 %)
At 12:50 AM: finished bottling (room temperature was 18.5 °C and RH 40 %)
The material was thermosealed in trilaminated bags and stored in the cold room (NRC M12, 2023-05-04)

## Sheet: SHORT_HOM
Index
Line	Description
17	Weight of the units and transpiration loss
35	Testing the transpiration loss at 40 °C in a trilaminate bag
59	Randomization of injection order
90	Short term stability nitrate by HS ID GC-MS (verified on 2024-04-10)
165	Homogeneity of nitrate on the base of the stability data by ID HS GC-MS (verified on 2024-04-10)
233	Short term stability nitrite by UV-Vis (verified 2024-04-10)
308	Homogeneity of nitrite on the base of the stability data by UV-vis (verified on 2024-04-10)
376	Short term stability phosphate by UV-Vis (verified on 2024-04-10)
456	Homogeneity of phosphate on the base of the stability data by UV-vis (verified on 2024-04-10)
531	Short term stability silicate by UV-Vis (verified on 2024-04-10)
Weight of the units and transpiration loss
Date	2024-01-15
Unit	Storage, t	Days	Mass	Mass	Mass loss	Mass loss	Mass loss
ID	°C	n.	g	g	g	g	%
			20240115	20230503		sample
MOOS009a	21	12	63.3798	63.3898	-0.01	51.5829	-0.000193863
MOOS047a	21	27	64.4652	64.4784	-0.0132	52.6905	-0.00025052
MOOS085a	4	# ref	63.768	63.7758	-0.0078	51.959	-0.000150118
MOOS123a	40	12	63.4735	63.5031	-0.0296	51.6643	-0.000572929
MOOS161a	40	27	65.3881	65.4494	-0.0613	53.6743	-0.00114207
MOOS199a	21	35	64.6096	64.6243	-0.0147	52.7967	-0.000278426
MOOS237a	4	# ref	63.8798	63.8877	-0.0079	52.068	-0.000151725
MOOS275a	21	43	63.1091	63.1238	-0.0147	51.3068	-0.000286512
MOOS313a	40	35	63.3868	63.4523	-0.0655	51.6067	-0.00126922
MOOS351a	40	43	64.0913	64.1701	-0.0788	52.3502	-0.00150525
Testing the transpiration loss at 40 °C in a trilaminate bag
Date	2024-01-23	Start of the experiment
Date	2024-03-26	End of the experiment
	63	Number of days at 40-43 °C
			2024-01-23	2024-01-23	2024-01-23	2024-03-26	2024-03-26	2024-03-26
Sample	Storage, t	Trilaminated	Mass load	Mass unload	Mass_0	Mass load	Mass unload	Mass_1	Delta mass	Relative
ID	°C	bag?	g	g	g	g	g	g	g	to 50 g (%)
1	40-43	NO	68.0614	0	68.0614	67.9274	0.0001	67.9274	-0.13405	-0.002681
2	40-43	NO	66.026	0.0001	66.0259	65.8779	0.0001	65.8778	-0.1481	-0.002962
3	40-43	NO	66.1269	-0.0001	66.127	65.9728	-0.0001	65.9729	-0.1541	-0.003082
4	40-43	YES	66.3537	0	66.3537	66.3324	0.0001	66.3324	-0.02135	-0.000427
5	40-43	YES	64.7405	-0.0001	64.7405	64.7232	0.0001	64.7232	-0.0174	-0.000348
6	40-43	YES	65.7961	0.0001	65.796	65.7778	0	65.7778	-0.01825	-0.000365
Average delta mass relative to 50 g without trilaminate bag:
-0.00290833
Average delta mass relative to 50 g with trilaminate bag:
-0.00038
When the samples are kept in trilaminate bags the transpiration is reduced by a factor of 10
Randomization of injection order
Date	2024-01-11
Used the Rand() function followed by the ordering A to Z
Random	Random	Random	Random
nitrate	nitrite	phosphate	silicate
BLK	BLK	BLK	BLK
BLK-IS	BLK-IS	BLK-IS	BLK-IS
MOOS237a1	MOOS351a1	MOOS199a2	MOOS313a1
MOOS351a2	MOOS313a2	MOOS085a1	MOOS009a2
MOOS161a1	MOOS085a1	MOOS085a2	MOOS199a2
MOOS123a2	MOOS237a2	MOOS313a1	MOOS047a2
MOOS161a2	MOOS351a2	MOOS047a2	MOOS085a2
MOOS275a1	MOOS047a2	MOOS047a1	MOOS085a1
MOOS009a2	MOOS275a1	MOOS351a1	MOOS009a1
MOOS313a2	MOOS009a2	MOOS237a2	MOOS161a1
MOOS199a1	MOOS161a2	MOOS313a2	MOOS123a2
MOOS237a2	MOOS313a1	MOOS351a2	MOOS275a2
MOOS047a2	MOOS123a2	MOOS275a2	MOOS161a2
MOOS085a1	MOOS199a1	MOOS199a1	MOOS237a2
MOOS199a2	MOOS275a2	MOOS237a1	MOOS199a1
MOOS123a1	MOOS123a1	MOOS161a1	MOOS351a2
MOOS009a1	MOOS009a1	MOOS123a1	MOOS275a1
MOOS313a1	MOOS085a2	MOOS009a2	MOOS237a1
MOOS275a2	MOOS237a1	MOOS009a1	MOOS313a2
MOOS047a1	MOOS161a1	MOOS123a2	MOOS351a1
MOOS351a1	MOOS199a2	MOOS161a2	MOOS047a1
MOOS085a2	MOOS047a1	MOOS275a1	MOOS123a1
Short term stability nitrate by HS ID GC-MS (verified on 2024-04-10)
Date	2024-01-15
Sample	Vial	Sample	IS	mA	mB	rAB	rAB-NORM	Random	rAB-NORM
ID	g	g	g	g	g			nitrate	SD
BLK	11.6247	13.6158	13.6159	1.9911	0.0001			BLK
BLK-IS	11.2155	13.1842	13.3835	1.9687	0.1993			BLK-IS
MOOS009a1	11.4625	13.5021	13.7004	2.0396	0.1983	0.98799	0.0960573	MOOS237a1	0.000667759
MOOS009a2	11.4827	13.4789	13.6778	1.9962	0.1989	0.96314	0.0959666	MOOS351a2
MOOS047a1	11.4508	13.472	13.6704	2.0212	0.1984	0.979735	0.0961704	MOOS161a1	0.00136477
MOOS047a2	11.4905	13.4834	13.6813	1.9929	0.1979	0.966591	0.0959849	MOOS123a2
MOOS085a1	11.4681	13.4846	13.6834	2.0165	0.1988	0.976549	0.0962747	MOOS161a2	0.000967749
MOOS085a2	11.3853	13.3794	13.5779	1.9941	0.1985	0.968485	0.0964066	MOOS275a1
MOOS123a1	11.4635	13.4805	13.6794	2.017	0.1989	0.97738	0.0963812	MOOS009a2	0.00174251
MOOS123a2	11.5206	13.5173	13.7152	1.9967	0.1979	0.974831	0.096619	MOOS313a2
MOOS161a1	11.5439	13.5604	13.7594	2.0165	0.199	0.975817	0.0962993	MOOS199a1	0.000337913
MOOS161a2	11.4995	13.4925	13.6909	1.993	0.1984	0.967824	0.0963453	MOOS237a2
MOOS199a1	11.5023	13.515	13.7134	2.0127	0.1984	0.971054	0.0957207	MOOS047a2	0.00276768
MOOS199a2	11.9895	13.9887	14.1877	1.9992	0.199	0.965404	0.0960961	MOOS085a1
MOOS237a1	11.4517	13.4695	13.6687	2.0178	0.1992	0.976558	0.0964072	MOOS199a2	0.00252697
MOOS237a2	11.4601	13.4535	13.6525	1.9934	0.199	0.962274	0.0960633	MOOS123a1
MOOS275a1	11.5154	13.5405	13.7397	2.0251	0.1992	0.976854	0.0960887	MOOS009a1	0.000214477
MOOS275a2	11.8887	13.8793	14.078	1.9906	0.1987	0.962336	0.0960596	MOOS313a1
MOOS313a1	11.5233	13.5402	13.7388	2.0169	0.1986	0.979664	0.0964655	MOOS275a2	0.00186727
MOOS313a2	11.4922	13.491	13.6897	1.9988	0.1987	0.967825	0.0962111	MOOS047a1
MOOS351a1	11.4319	13.4467	13.6456	2.0148	0.1989	0.979129	0.0966591	MOOS351a1	0.00105773
MOOS351a2	11.5062	13.5059	13.7045	1.9997	0.1986	0.971804	0.0965146	MOOS085a2
BLK = reagent blank with 2.0 mL of Genpure water
IS = internal standard prepared 2024-01-09 see RND Line 664
100 μL of 1 % sulfamic acid + 50 μL of Et3OBF4 aqueous solution
Estimation of the standard deviation on the single measurement
0.00249203	RSD of all 20 data
0.00121201	median of the RSD of repeted measurement
0.00158319	RSD from the factor way ANOVA
Unit	Storage, t	Days	rAB-NORM	rAB-NORM	rAB-NORM-2	rAB-NORM-2
ID	°C	n.	value	uncertainty	value	uncertainty
MOOS009a	21	12	0.096012	0.000152005	0.997134	0.00193344
MOOS047a	21	27	0.0960776	0.000152109	0.997816	0.00193476
MOOS085a	4	# ref	0.0963406	0.000152525	1.00055	0.00194006
MOOS123a	40	12	0.0965001	0.000152778	1.0022	0.00194327
MOOS161a	40	27	0.0963223	0.000152496	1.00036	0.00193969
MOOS199a	21	35	0.0959084	0.000151841	0.996058	0.00193136
MOOS237a	4	# ref	0.0962352	0.000152358	0.999453	0.00193794
MOOS275a	21	43	0.0960741	0.000152103	0.99778	0.00193469
MOOS313a	40	35	0.0963383	0.000152522	1.00052	0.00194001
MOOS351a	40	43	0.0965869	0.000152915	1.0031	0.00194502
Isochronous study on nitrate at 21 °C					Isochronous study on nitrate at 40 °C
Day	rAB-NORM-2	rAB-NORM-2			Day	rAB-NORM-2	rAB-NORM-2
number	value	uncertainty			number	value	uncertainty
0	1	0.001939			0	1	0.001939
12	0.997134	0.00193344			12	1.0022	0.00194327
27	0.997816	0.00193476			27	1.00036	0.00193969
35	0.996058	0.00193136			35	1.00052	0.00194001
43	0.99778	0.00193469			43	1.0031	0.00194502
Conclusion
Nitrate is stable under transportation conditions
No clear pattern in the isochronous study
Very tight uncertainty
Homogeneity of nitrate on the base of the stability data by ID HS GC-MS (verified on 2024-04-10)
Nitrate ANOVA experiment				Anova: Single Factor
Unit	rAB-NORM-I	rAB-NORM-II		SUMMARY
ID				Groups	Count	Sum	Average	Variance
MOOS009a	0.0960573	0.0959666		MOOS009a	2	0.192024	0.096012	4.11046e-09
MOOS047a	0.0961704	0.0959849		MOOS047a	2	0.192155	0.0960776	1.71934e-08
MOOS085a	0.0962747	0.0964066		MOOS085a	2	0.192681	0.0963406	8.69249e-09
MOOS123a	0.0963812	0.096619		MOOS123a	2	0.193	0.0965001	2.82751e-08
MOOS161a	0.0962993	0.0963453		MOOS161a	2	0.192645	0.0963223	1.05941e-09
MOOS199a	0.0957207	0.0960961		MOOS199a	2	0.191817	0.0959084	7.04602e-08
MOOS237a	0.0964072	0.0960633		MOOS237a	2	0.19247	0.0962352	5.9138e-08
MOOS275a	0.0960887	0.0960596		MOOS275a	2	0.192148	0.0960741	4.24594e-10
MOOS313a	0.0964655	0.0962111		MOOS313a	2	0.192677	0.0963383	3.23604e-08
MOOS351a	0.0966591	0.0965146		MOOS351a	2	0.193174	0.0965869	1.04373e-08
				ANOVA
				Source of Variation	SS	df	MS	F	P-value	F crit
Between groups: Mb				Between Groups	8.6072e-07	9	9.56355e-08	4.11953	0.0188028	3.02038
Within groups: Mw				Within Groups	2.32151e-07	10	2.32151e-08
				Total	1.09287e-06	19
Ellison et al. textbook P65
F>Fcrit, there is a small homogeneiety component
Homogeneiety uncertainty component on nitrate
uR	0.00197725	k = 1
Method uncertainty component on nitrate
uR	0.00158319	k = 1
Nitrate DSL (R MetRology) experiment
Unit	rAB-NORM-I	rAB-NORM-II	Average	Uncertainty
ID
MOOS009a	0.0960573	0.0959666	0.096012	0.000152005
MOOS047a	0.0961704	0.0959849	0.0960776	0.000152109
MOOS085a	0.0962747	0.0964066	0.0963406	0.000152525
MOOS123a	0.0963812	0.096619	0.0965001	0.000152778
MOOS161a	0.0962993	0.0963453	0.0963223	0.000152496
MOOS199a	0.0957207	0.0960961	0.0959084	0.000151841
MOOS237a	0.0964072	0.0960633	0.0962352	0.000152358
MOOS275a	0.0960887	0.0960596	0.0960741	0.000152103
MOOS313a	0.0964655	0.0962111	0.0963383	0.000152522
MOOS351a	0.0966591	0.0965146	0.0965869	0.000152915
Run on 2024-01-17
x	9.60119751946321E-02, 9.60776350294193E-02, 9.63406331078862E-02, 9.65000587810263E-02, 0.096322319816342, 0.095908402452984, 9.62352249447595E-02, 9.60741454760132E-02, 9.63383174209506E-02, 9.65868661714798E-02
s	1.52004846717576E-04, 1.52108798470491E-04, 1.52525173433336E-04, 1.52777573979824E-04, 1.52496180080492E-04, 1.51840871768759E-04, 1.52358292670323E-04, 1.52103273857238E-04, 1.52521507269433E-04, 1.52915006253799E-04
n	2
$mu
0.0962393
$s
6.91416e-05
$tau
0.000190258
Homogeneiety uncertainty component on nitrate
> dsl(x, s, n)$method.details$tau/dsl(x, s, n)$method.details$mu
0.00197692
Short term stability nitrite by UV-Vis (verified 2024-04-10)
Date	2024-01-15
Sample	Vial	Sample	Chemistry	mS	mF	A	ANORM	Random	ANORM
ID	g	g	g	g	g			nitrite	SD
BLK1	6.1216	11.2235	11.4273	5.1019	5.3057		0	BLK
BLK2	6.1492	11.2619	11.4627	5.1127	5.3135		0	BLK-IS
MOOS009a1	6.1372	11.2325	11.4335	5.0953	5.2963	0.085949	0.0893395	MOOS351a1	0.00139062
MOOS009a2	6.1356	11.2302	11.431	5.0946	5.2954	0.086121	0.0895154	MOOS313a2
MOOS047a1	6.1213	11.2185	11.4202	5.0972	5.2989	0.085613	0.0890008	MOOS085a1	0.00112173
MOOS047a2	6.1227	11.2094	11.4092	5.0867	5.2865	0.085773	0.0891421	MOOS237a2
MOOS085a1	6.1416	11.2356	11.4362	5.094	5.2946	0.084193	0.0875085	MOOS351a2	0.00910727
MOOS085a2	6.15	11.2538	11.4545	5.1038	5.3045	0.085289	0.0886429	MOOS047a2
MOOS123a1	6.1194	11.2103	11.4114	5.0909	5.292	0.086719	0.0901446	MOOS275a1	0.00653496
MOOS123a2	6.1526	11.2505	11.4522	5.0979	5.2996	0.085916	0.0893153	MOOS009a2
MOOS161a1	6.1159	11.2166	11.4174	5.1007	5.3015	0.08647	0.0898741	MOOS161a2	0.00275792
MOOS161a2	6.0978	11.1862	11.3874	5.0884	5.2896	0.086119	0.0895242	MOOS313a1
MOOS199a1	6.1394	11.2445	11.4457	5.1051	5.3063	0.086315	0.0897168	MOOS123a2	0.00647514
MOOS199a2	6.1634	11.2654	11.4668	5.102	5.3034	0.085523	0.088899	MOOS199a1
MOOS237a1	6.1512	11.2542	11.4557	5.103	5.3045	0.085775	0.089162	MOOS275a2	0.00890856
MOOS237a2	6.12	11.207	11.4085	5.087	5.2885	0.084691	0.0880457	MOOS123a1
MOOS275a1	6.1324	11.2435	11.4448	5.1111	5.3124	0.086173	0.0895669	MOOS009a1	0.00138486
MOOS275a2	6.1383	11.2462	11.4486	5.1079	5.3103	0.086322	0.0897425	MOOS085a2
MOOS313a1	6.1219	11.2111	11.4113	5.0892	5.2894	0.086039	0.0894236	MOOS237a1	0.00982256
MOOS313a2	6.1232	11.2301	11.431	5.1069	5.3078	0.084852	0.08819	MOOS161a1
MOOS351a1	6.1194	11.2185	11.4189	5.0991	5.2995	0.084748	0.0880787	MOOS199a2	0.00466314
MOOS351a2	6.1305	11.2447	11.4463	5.1142	5.3158	0.085299	0.0886615	MOOS047a1
BLK = reagent blank with LNSW
Zero the instrument against cuvette + GenPure water
Estimation of the standard deviation on the single measurement
0.00782159	RSD of all 20 data
0.00555917	median of the RSD of repeted measurement
0.00612593	RSD from the factor way ANOVA
Unit	Storage, t	Days	ANORM	ANORM	ANORM-2	ANORM-2
ID	°C	n.	value	uncertainty	value	uncertainty
MOOS009a	21	12	0.0894275	0.000547827	1.01231	0.00759509
MOOS047a	21	27	0.0890714	0.000545645	1.00828	0.00756486
MOOS085a	4	# ref	0.0880757	0.000539546	0.997011	0.00748029
MOOS123a	40	12	0.0897299	0.000549679	1.01574	0.00762078
MOOS161a	40	27	0.0896992	0.000549491	1.01539	0.00761817
MOOS199a	21	35	0.0893079	0.000547094	1.01096	0.00758494
MOOS237a	4	# ref	0.0886038	0.000542781	1.00299	0.00752514
MOOS275a	21	43	0.0896547	0.000549219	1.01489	0.00761439
MOOS313a	40	35	0.0888068	0.000544024	1.00529	0.00754238
MOOS351a	40	43	0.0883701	0.000541349	1.00034	0.00750529
Isochronous study on nitrite at 21 °C					Isochronous study on nitrite at 40 °C
Day	ANORM-2	ANORM-2			Day	ANORM-2	ANORM-2
number	value	uncertainty			number	value	uncertainty
0	1	0.00750271			0	1	0.00750271
12	1.01231	0.00759509			12	1.01574	0.00762078
27	1.00828	0.00756486			27	1.01539	0.00761817
35	1.01096	0.00758494			35	1.00529	0.00754238
43	1.01489	0.00761439			43	1.00034	0.00750529
Conclusion
Nitrite is stable under transportation conditions
No clear pattern in the isochronous study
Homogeneity of nitrite on the base of the stability data by UV-vis (verified on 2024-04-10)
Nitrite ANOVA experiment				Anova: Single Factor
Unit	ANORM-I	ANORM-II		SUMMARY
ID				Groups	Count	Sum	Average	Variance
MOOS009a	0.0893395	0.0895154		MOOS009a	2	0.178855	0.0894275	1.54653e-08
MOOS047a	0.0890008	0.0891421		MOOS047a	2	0.178143	0.0890714	9.98274e-09
MOOS085a	0.0875085	0.0886429		MOOS085a	2	0.176151	0.0880757	6.43411e-07
MOOS123a	0.0901446	0.0893153		MOOS123a	2	0.17946	0.0897299	3.43843e-07
MOOS161a	0.0898741	0.0895242		MOOS161a	2	0.179398	0.0896992	6.11985e-08
MOOS199a	0.0897168	0.088899		MOOS199a	2	0.178616	0.0893079	3.34409e-07
MOOS237a	0.089162	0.0880457		MOOS237a	2	0.177208	0.0886038	6.23046e-07
MOOS275a	0.0895669	0.0897425		MOOS275a	2	0.179309	0.0896547	1.54156e-08
MOOS313a	0.0894236	0.08819		MOOS313a	2	0.177614	0.0888068	7.60925e-07
MOOS351a	0.0880787	0.0886615		MOOS351a	2	0.17674	0.0883701	1.69811e-07
				ANOVA
				Source of Variation	SS	df	MS	F	P-value	F crit
Between groups: Mb				Between Groups	6.24508e-06	9	6.93897e-07	2.33046	0.101854	3.02038
Within groups: Mw				Within Groups	2.97751e-06	10	2.97751e-07
				Total	9.22258e-06	19
Ellison et al. textbook P65
F<Fcrit, single factor anova does not find an uncertainty component
Homogeneiety uncertainty component on nitrite
uR	0.00499642	k = 1
Method uncertainty component on nitrite
uR	0.00612593	k = 1
Nitrite DSL (R MetRology) experiment
Unit	ANORM-I	ANORM-II	Average	Uncertainty
ID
MOOS009a	0.0893395	0.0895154	0.0894275	0.000547827
MOOS047a	0.0890008	0.0891421	0.0890714	0.000545645
MOOS085a	0.0875085	0.0886429	0.0880757	0.000539546
MOOS123a	0.0901446	0.0893153	0.0897299	0.000549679
MOOS161a	0.0898741	0.0895242	0.0896992	0.000549491
MOOS199a	0.0897168	0.088899	0.0893079	0.000547094
MOOS237a	0.089162	0.0880457	0.0886038	0.000542781
MOOS275a	0.0895669	0.0897425	0.0896547	0.000549219
MOOS313a	0.0894236	0.08819	0.0888068	0.000544024
MOOS351a	0.0880787	0.0886615	0.0883701	0.000541349
Run on 2024-01-17
x	8.94274618646746E-02, 8.90714197921282E-02, 8.80756829735431E-02, 8.97299273750277E-02, 8.96991506418348E-02, 8.93079028410775E-02, 8.86038185199901E-02, 8.96547062081091E-02, 8.88068035670311E-02, 8.83700714044544E-02
s	5.47826519733884E-04, 5.45645430330081E-04, 5.39545614630047E-04, 5.49679402779217E-04, 5.4949086661502E-04, 5.47094109326227E-04, 5.42780936893756E-04, 5.49218603051437E-04, 5.44024409419532E-04, 5.41349018038724E-04
n	2
$mu
0.0890717
$s
0.000186728
$tau
0.000446995
Homogeneiety uncertainty component on nitrite
> dsl(x, s, n)$method.details$tau/dsl(x, s, n)$method.details$mu
0.00501837
Short term stability phosphate by UV-Vis (verified on 2024-04-10)
Date	2024-01-15
Sample	Vial	Sample	Chemistry	mS	mF	A	ANORM	Random	ANORM
ID	g	g	g	g	g			phosphate	SD
BLK1	6.1173	12.2803	13.0634	6.163	6.9461		0	BLK
BLK2	6.1121	12.281	13.0669	6.1689	6.9548		0	BLK-IS
MOOS009a1	6.1238	12.2575	13.0417	6.1337	6.9179	0.269477	0.30393	MOOS199a2	0.0033671
MOOS009a2	6.1337	12.2771	13.0616	6.1434	6.9279	0.2708	0.305381	MOOS085a1
MOOS047a1	6.1306	12.2754	13.0601	6.1448	6.9295	0.270706	0.305276	MOOS085a2	5.63629e-05
MOOS047a2	6.1397	12.2957	13.0812	6.156	6.9415	0.270709	0.305251	MOOS313a1
MOOS085a1	6.1233	12.2804	13.0661	6.1571	6.9428	0.270059	0.304521	MOOS047a2	0.00135843
MOOS085a2	6.1397	12.297	13.0824	6.1573	6.9427	0.270591	0.305106	MOOS047a1
MOOS123a1	6.1282	12.2701	13.0558	6.1419	6.9276	0.27003	0.304573	MOOS351a1	0.00162012
MOOS123a2	6.1351	12.2805	13.0684	6.1454	6.9333	0.270581	0.305272	MOOS237a2
MOOS161a1	6.1082	12.2618	13.0403	6.1536	6.9321	0.272562	0.307044	MOOS313a2	0.00156039
MOOS161a2	6.1277	12.2744	13.0595	6.1467	6.9318	0.271668	0.306367	MOOS351a2
MOOS199a1	6.1593	12.3029	13.0876	6.1436	6.9283	0.270528	0.305082	MOOS275a2	0.000901734
MOOS199a2	6.1483	12.2875	13.0708	6.1392	6.9225	0.270906	0.305471	MOOS199a1
MOOS237a1	6.1473	12.302	13.0866	6.1547	6.9393	0.270936	0.305475	MOOS237a1	0.000348534
MOOS237a2	6.1476	12.3054	13.0911	6.1578	6.9435	0.270775	0.305324	MOOS161a1
MOOS275a1	6.1419	12.2659	13.0512	6.124	6.9093	0.270585	0.305283	MOOS123a1	0.000489864
MOOS275a2	6.1493	12.2879	13.0735	6.1386	6.9242	0.270834	0.305495	MOOS009a2
MOOS313a1	6.1309	12.275	13.0608	6.1441	6.9299	0.272696	0.307572	MOOS009a1	0.00119316
MOOS313a2	6.1367	12.3061	13.0932	6.1694	6.9565	0.272312	0.307054	MOOS123a2
MOOS351a1	6.1299	12.274	13.0574	6.1441	6.9275	0.272941	0.307742	MOOS161a2	0.00081462
MOOS351a2	6.1081	12.2705	13.0563	6.1624	6.9482	0.273253	0.308097	MOOS275a1
BLK = reagent blank with LNSW
Zero the instrument against cuvette + GenPure water
Estimation of the standard deviation on the single measurement
0.00375711	RSD of all 20 data
0.00104974	median of the RSD of repeted measurement
0.00146405	RSD from the factor way ANOVA
Unit	Storage, t	Days	ANORM	ANORM	ANORM-2	ANORM-2
ID	°C	n.	value	uncertainty	value	uncertainty
MOOS009a	21	12	0.304655	0.000446031	0.998521	0.00179044
MOOS047a	21	27	0.305263	0.000446921	1.00051	0.00179401
MOOS085a	4	# ref	0.304814	0.000446263	0.99904	0.00179137
MOOS123a	40	12	0.304923	0.000446423	0.999397	0.00179201
MOOS161a	40	27	0.306706	0.000449033	1.00524	0.00180249
MOOS199a	21	35	0.305276	0.00044694	1.00056	0.00179409
MOOS237a	4	# ref	0.3054	0.000447121	1.00096	0.00179481
MOOS275a	21	43	0.305389	0.000447105	1.00092	0.00179475
MOOS313a	40	35	0.307313	0.000449922	1.00723	0.00180606
MOOS351a	40	43	0.30792	0.00045081	1.00922	0.00180962
Isochronous study on phosphate at 21 °C					Isochronous study on phosphate at 40 °C
Day	ANORM-2	ANORM-2			Day	ANORM-2	ANORM-2
number	value	uncertainty			number	value	uncertainty
0	1	0.00179309			0	1	0.00179309
12	0.998521	0.00179044			12	0.999397	0.00179201
27	1.00051	0.00179401			27	1.00524	0.00180249
35	1.00056	0.00179409			35	1.00723	0.00180606
43	1.00092	0.00179475			43	1.00922	0.00180962
Conclusion
Phosphate shows a trend at 40 °C which will be considered to estimate the stability under storage conditions
On the base of Q10 calculated in cell:
[ESM_2.xlsm]LONG!$A$83
it was possible to calculate an uncertainty component (short-term, transportation) equivalent to 10 days at 30 °C
v (30 °C)	6.08504e-05
uR,SHORT	0.000608504	Covering a 10 days period (k = 1)
Homogeneity of phosphate on the base of the stability data by UV-vis (verified on 2024-04-10)
Phosphate ANOVA experiment				Anova: Single Factor
Unit	ANORM-I	ANORM-II		SUMMARY
ID				Groups	Count	Sum	Average	Variance
MOOS009a	0.30393	0.305381		MOOS009a	2	0.609311	0.304655	1.05227e-06
MOOS047a	0.305276	0.305251		MOOS047a	2	0.610527	0.305263	2.96031e-10
MOOS085a	0.304521	0.305106		MOOS085a	2	0.609627	0.304814	1.71453e-07
MOOS123a	0.304573	0.305272		MOOS123a	2	0.609846	0.304923	2.44048e-07
MOOS161a	0.307044	0.306367		MOOS161a	2	0.613412	0.306706	2.29041e-07
MOOS199a	0.305082	0.305471		MOOS199a	2	0.610552	0.305276	7.57779e-08
MOOS237a	0.305475	0.305324		MOOS237a	2	0.610799	0.3054	1.13299e-08
MOOS275a	0.305283	0.305495		MOOS275a	2	0.610778	0.305389	2.23798e-08
MOOS313a	0.307572	0.307054		MOOS313a	2	0.614626	0.307313	1.34449e-07
MOOS351a	0.307742	0.308097		MOOS351a	2	0.615839	0.30792	6.29194e-08
				ANOVA
				Source of Variation	SS	df	MS	F	P-value	F crit
Between groups: Mb				Between Groups	2.30709e-05	9	2.56343e-06	12.7918	0.000219061	3.02038
Within groups: Mw				Within Groups	2.00397e-06	10	2.00397e-07
				Total	2.50749e-05	19
Ellison et al. textbook P65
F>Fcrit, single factor anova finds an uncertainty component
Homogeneiety uncertainty component on phosphate
uR	0.00355493	k = 1
Method uncertainty component on phosphate
uR	0.00146405	k = 1
Phosphate DLS (R MetRology) experiment
Unit	ANORM-I	ANORM-II	Average	Uncertainty
ID
MOOS009a	0.30393	0.305381	0.304655	0.000446031
MOOS047a	0.305276	0.305251	0.305263	0.000446921
MOOS085a	0.304521	0.305106	0.304814	0.000446263
MOOS123a	0.304573	0.305272	0.304923	0.000446423
MOOS161a	0.307044	0.306367	0.306706	0.000449033
MOOS199a	0.305082	0.305471	0.305276	0.00044694
MOOS237a	0.305475	0.305324	0.3054	0.000447121
MOOS275a	0.305283	0.305495	0.305389	0.000447105
MOOS313a	0.307572	0.307054	0.307313	0.000449922
MOOS351a	0.307742	0.308097	0.30792	0.00045081
Run on 2024-01-17
x	0.304655270575334, 0.305263388296773, 0.304813689854298, 0.304922794485598, 0.306705767142286, 0.305276222348644, 0.305399604517702, 0.305388757594469, 0.307313192683291, 0.307919556839951
s	4.46030953237752E-04, 4.46921268794945E-04, 4.46262887193379E-04, 4.46422621973642E-04, 4.49032985458108E-04, 4.46940058505621E-04, 4.47120696333989E-04, 4.47104815881632E-04, 4.49922287627618E-04, 4.50810035875968E-04
n	2
$mu
0.305765
$s
0.000356859
$tau
0.00108318
Homogeneiety uncertainty component on phosphate
> dsl(x, s, n)$method.details$tau/dsl(x, s, n)$method.details$mu
0.00354253
2024-06-25 internal audit
Considering the trend obsered in the phosphate data, value in cell
$A$522
was not used as an estimate for u(hom). Instead the result from cell
[ESM_2.xlsm]CHAR_HOM!$A$1338
was used
Short term stability silicate by UV-Vis (verified on 2024-04-10)
Date	2024-01-15
Sample	Vial	Sample	Chemistry	mS	mF	A	ANORM	Random	ANORM
ID	g	g	g	g	g			silicate	SD
BLK1	6.1527	9.2263	9.5499	3.0736	3.3972		0	BLK
BLK2	6.1311	9.194	9.5163	3.0629	3.3852		0	BLK-IS
MOOS009a1	6.1562	9.2044	9.5275	3.0482	3.3713	0.119181	0.131814	MOOS313a1	0.0159483
MOOS009a2	6.1494	9.2067	9.5284	3.0573	3.379	0.121985	0.134821	MOOS009a2
MOOS047a1	6.1138	9.1729	9.4956	3.0591	3.3818	0.121435	0.134245	MOOS199a2	0.00331604
MOOS047a2	6.1209	9.1833	9.5064	3.0624	3.3855	0.120865	0.133617	MOOS047a2
MOOS085a1	6.1343	9.1855	9.508	3.0512	3.3737	0.121693	0.134555	MOOS085a2	0.00817971
MOOS085a2	6.1164	9.1772	9.5005	3.0608	3.3841	0.120301	0.133008	MOOS085a1
MOOS123a1	6.163	9.227	9.5506	3.064	3.3876	0.121153	0.133948	MOOS009a1	0.000850719
MOOS123a2	6.1231	9.1864	9.5089	3.0633	3.3858	0.121044	0.133787	MOOS161a1
MOOS161a1	6.1422	9.2016	9.524	3.0594	3.3818	0.120549	0.133252	MOOS123a2	0.010234
MOOS161a2	6.13	9.1969	9.5198	3.0669	3.3898	0.118827	0.131338	MOOS275a2
MOOS199a1	6.1654	9.226	9.5487	3.0606	3.3833	0.120642	0.133362	MOOS161a2	0.00986167
MOOS199a2	6.1455	9.2105	9.5325	3.065	3.387	0.119012	0.131515	MOOS237a2
MOOS237a1	6.1324	9.2031	9.5256	3.0707	3.3932	0.120397	0.133042	MOOS199a1	0.00201199
MOOS237a2	6.1331	9.1964	9.5197	3.0633	3.3866	0.119999	0.132664	MOOS351a2
MOOS275a1	6.1552	9.2174	9.5402	3.0622	3.385	0.117728	0.130138	MOOS275a1	0.0129297
MOOS275a2	6.1092	9.1768	9.4988	3.0676	3.3896	0.119949	0.13254	MOOS237a1
MOOS313a1	6.141	9.1951	9.5174	3.0541	3.3764	0.120216	0.132902	MOOS313a2	0.00640632
MOOS313a2	6.1368	9.2016	9.5238	3.0648	3.387	0.119175	0.131704	MOOS351a1
MOOS351a1	6.1194	9.1767	9.4997	3.0573	3.3803	0.119156	0.131745	MOOS047a1	0.00286436
MOOS351a2	6.1288	9.1935	9.5158	3.0647	3.387	0.119692	0.132279	MOOS123a1
BLK = reagent blank with LNSW
Zero the instrument against cuvette + GenPure water
Estimation of the standard deviation on the single measurement
0.00903561	RSD of all 20 data
0.0073105	median of the RSD of repeted measurement
0.00867797	RSD from the factor way ANOVA
Unit	Storage, t	Days	ANORM	ANORM	ANORM-2	ANORM-2
ID	°C	n.	value	uncertainty	value	uncertainty
MOOS009a	21	12	0.133317	0.00115692	1	0.0106283
MOOS047a	21	27	0.133931	0.00116225	1.0046	0.0106773
MOOS085a	4	# ref	0.133782	0.00116095	1.00348	0.0106654
MOOS123a	40	12	0.133868	0.0011617	1.00413	0.0106722
MOOS161a	40	27	0.132295	0.00114805	0.992334	0.0105468
MOOS199a	21	35	0.132439	0.0011493	0.99341	0.0105583
MOOS237a	4	# ref	0.132853	0.00115289	0.996516	0.0105913
MOOS275a	21	43	0.131339	0.00113976	0.985162	0.0104706
MOOS313a	40	35	0.132303	0.00114812	0.992393	0.0105475
MOOS351a	40	43	0.132012	0.0011456	0.99021	0.0105243
Isochronous study on silicate at 21 °C					Isochronous study on silicate at 40 °C
Day	ANORM-2	ANORM-2			Day	ANORM-2	ANORM-2
number	value	uncertainty			number	value	uncertainty
0	1	0.0106283			0	1	0.0106283
12	1	0.0106283			12	1.00413	0.0106722
27	1.0046	0.0106773			27	0.992334	0.0105468
35	0.99341	0.0105583			35	0.992393	0.0105475
43	0.985162	0.0104706			43	0.99021	0.0105243
Conclusion
Silicate is stable under transportation conditions
No clear pattern in the isochronous study
Homogeneity of silicate on the base of the stability data by UV-vis (verified on 2024-04-10)
Silicate ANOVA experiment				Anova: Single Factor
Unit	ANORM-I	ANORM-II		SUMMARY
ID				Groups	Count	Sum	Average	Variance
MOOS009a	0.131814	0.134821		MOOS009a	2	0.266635	0.133317	4.52063e-06
MOOS047a	0.134245	0.133617		MOOS047a	2	0.267862	0.133931	1.97243e-07
MOOS085a	0.134555	0.133008		MOOS085a	2	0.267563	0.133782	1.19748e-06
MOOS123a	0.133948	0.133787		MOOS123a	2	0.267736	0.133868	1.29696e-08
MOOS161a	0.133252	0.131338		MOOS161a	2	0.26459	0.132295	1.83307e-06
MOOS199a	0.133362	0.131515		MOOS199a	2	0.264877	0.132439	1.70581e-06
MOOS237a	0.133042	0.132664		MOOS237a	2	0.265705	0.132853	7.14483e-08
MOOS275a	0.130138	0.13254		MOOS275a	2	0.262678	0.131339	2.88381e-06
MOOS313a	0.132902	0.131704		MOOS313a	2	0.264606	0.132303	7.18385e-07
MOOS351a	0.131745	0.132279		MOOS351a	2	0.264024	0.132012	1.42982e-07
				ANOVA
				Source of Variation	SS	df	MS	F	P-value	F crit
Between groups: Mb				Between Groups	1.40786e-05	9	1.56429e-06	1.17759	0.39866	3.02038
Within groups: Mw				Within Groups	1.32838e-05	10	1.32838e-06
				Total	2.73625e-05	19
Ellison et al. textbook P65
F<Fcrit, single factor anova does not find an uncertainty component
Homogeneiety uncertainty component on silicate
uR	0.00258592	k = 1
Method uncertainty component on silicate
uR	0.00867797	k = 1
Silicate DLS (R MetRology) experiment
Unit	ANORM-I	ANORM-II	Average	Uncertainty
ID
MOOS009a	0.131814	0.134821	0.133317	0.00115692
MOOS047a	0.134245	0.133617	0.133931	0.00116225
MOOS085a	0.134555	0.133008	0.133782	0.00116095
MOOS123a	0.133948	0.133787	0.133868	0.0011617
MOOS161a	0.133252	0.131338	0.132295	0.00114805
MOOS199a	0.133362	0.131515	0.132439	0.0011493
MOOS237a	0.133042	0.132664	0.132853	0.00115289
MOOS275a	0.130138	0.13254	0.131339	0.00113976
MOOS313a	0.132902	0.131704	0.132303	0.00114812
MOOS351a	0.131745	0.132279	0.132012	0.0011456
Run on 2024-01-17
x	0.1333172613285, 0.133930960848318, 0.133781694456943, 0.133867873554469, 0.132295113360174, 0.132438583342709, 0.132852676090355, 0.131339020215813, 0.132303100262537, 0.132012063411144
s	1.1569234362299E-03, 1.16224910336561E-03, 1.16095377382837E-03, 1.16170163360773E-03, 1.14805326497025E-03, 1.14929829343495E-03, 1.15289177862772E-03, 1.1397563156112E-03, 1.14812257508385E-03, 1.1455969654904E-03
n	2
$mu
0.132805
$s
0.000279798
$tau
0.000344589
Homogeneiety uncertainty component on silicate
> dsl(x, s, n)$method.details$tau/dsl(x, s, n)$method.details$mu
0.0025947

## Sheet: CHAR_HOM
Index
Line	Description
32	Number of MonteCarlo simulations for uncertainty evaluation set at 2000
35	Uncertainty on mass measurements (verified on 2024-04-10)
50	Determination of density MOOS-4, LNWS, SALT-1, MOOS-3 (verified on 2024-04-10)
74	Sequences for the determination of nutrients in MOOS-4 week-1
109	Sequences for the determination of nutrients in MOOS-4 week-2
143	Planning the quantitative analysis: preparation of the calibration standards
155	Primary standards and atomic weights (verified on 2024-04-10)
216	Preparation of the SALT-1 QC sample (verified 2024-04-10)
239	Weight of the MOOS-4 units
257	Matrix effect for nitrite, phosphate, silicate by UV-vis (MOOS-4 matrix vs LNSW, verified 2024-05-03)
270	2024-02-20 and 2024-02-21 Characterization MOOS-4 [WEEK 1; DAY 1 and 2]: sample preparation (verified 2024-04-11)
545	2024-02-20 and 2024-02-21 Characterization MOOS-4 [WEEK 1; DAY 1 and 2]: data analysis (verified 2024-04-19)
762	2024-03-05 and 2024-03-06 Characterization MOOS-4 [WEEK 2; DAY 1 and 2]: sample preparation (verified 2024-04-19)
927	2024-03-05 and 2024-03-06 Characterization MOOS-4 [WEEK 2; DAY 1 and 2]: data analysis (verified 2024-04-19)
1074	EtONO and EtONO2 signals on MOOS-4 without derivatization
1082	Difference between isotopic composition of sample (RA) and standard (RA*)
1120	2024-03-21 Characterization MOOS-4 [Silicate LC-ICPMS Zuzana]: sample preparation (verified 2024-04-24)
1160	2024-03-21 Characterization MOOS-4 [Silicate LC-ICPMS Zuzana]: data analysis (verified 2024-05-10)
1189	CHAR summary nitrite (verified 2024-05-08)
1230	CHAR summary nitrate (verified 2024-05-08)
1255	CHAR summary phosphate (verified 2024-05-08)
1281	CHAR summary silicate (verified 2024-05-08)
1312	HOM data phosphate (verified 2024-05-09)
1340	HOM data nitrite (verified 2024-05-10)
1368	HOM data silicate (verified 2024-05-10)
Number of MonteCarlo simulations for uncertainty evaluation set at 2000
2000
Uncertainty on mass measurements (verified on 2024-04-10)
Balance: MS204S in B5
um	0.0002	g	from 0.1 g to 200 g
When measuring the mass of a cold solution the possible effect of condensation on the bottle should be accounted
See RND line number: 30
um	0.002	g	from 0.1 g to 200 g
uncertainty on the difference between two masses m1-m0
u(m1-m0)	0.000282843	g	from 0.1 g to 200 g
Determination of density MOOS-4, LNWS, SALT-1, MOOS-3 (verified on 2024-04-10)
																								Percentage variance components: First-order Taylor expansion
Sample	Date	Analyst	Balance	t	Rel Hum	m0 (load)	m0 (unload)	m1 (load)	m1 (unload)	m2 (load)	m2 (unload)	ρH2O	u[ρH2O]	ρair	u[ρair]	m0	u[m0]	m1	u[m1]	m2	u[m2]	ρsample	u[ρsample]	ρH2O	ρair	m0	m1	m2
ID	yyyy-mm-dd	initials	model	°C	%	g	g	g	g	g	g	kg/m3	kg/m3	kg/m3	kg/m3	g	g	g	g	g	g	kg/m3	kg/m3
MOOS085a + MOOS237a	2024-01-23	EP	MS204S	21.8	18.9	23.2601	-0.0001	48.2081	-0.0001	48.795	0	997.818	0.431886	1.20944	0.006	23.2602	0.0002	48.2082	0.0002	48.795	0.0002	1021.26	0.442193	0.999331	1.01873e-07	1.80633e-07	0.000341986	0.000326448
MOOS199a + MOOS275a	2024-01-23	EP	MS204S	21.8	18.9	23.2608	0.0002	48.2093	-0.0002	48.7948	0	997.818	0.431886	1.20944	0.006	23.2607	0.0002	48.2094	0.0002	48.7948	0.0002	1021.2	0.442168	0.999331	1.01377e-07	1.79742e-07	0.000341967	0.000326467
MOOS009a + MOOS047a	2024-01-23	EP	MS204S	21.8	18.9	23.2603	0	48.2079	0.0001	48.7928	-0.0002	997.818	0.431886	1.20944	0.006	23.2603	0.0002	48.2079	0.0002	48.7929	0.0002	1021.19	0.442162	0.999331	1.01267e-07	1.79564e-07	0.000341999	0.000326505
LNSW	2024-02-22	EP	MS204S	21.8	24.4	23.2605	-0.0001	48.2083	0.0001	48.8705	-0.0003	997.818	0.431886	1.20881	0.006	23.2606	0.0002	48.2082	0.0002	48.8706	0.0002	1024.28	0.443501	0.999333	1.2903e-07	2.28791e-07	0.000341996	0.000324533
LNSW	2024-02-22	EP	MS204S	21.8	24.4	23.2613	-0.0001	48.2092	0.0001	48.873	0	997.818	0.431886	1.20881	0.006	23.2614	0.0002	48.2092	0.0002	48.873	0.0002	1024.34	0.443526	0.999333	1.2958e-07	2.29764e-07	0.000341993	0.000324494
LNSW	2024-02-22	EP	MS204S	21.8	24.4	23.2611	-0.0001	48.2094	0	48.8751	0.0001	997.818	0.431886	1.20881	0.006	23.2612	0.0002	48.2094	0.0002	48.8751	0.0002	1024.41	0.443557	0.999333	1.30261e-07	2.30963e-07	0.000341981	0.000324437
MOOS052a + MOOS130a + MOOS207a + MOOS284a + MOOS360a	2024-03-06	EP	MS204S	22.7	31.1	23.2601	0	48.2053	-0.0002	48.7861	0	997.612	0.433513	1.20463	0.006	23.2601	0.0002	48.2054	0.0002	48.7861	0.0002	1020.81	0.443752	0.999336	9.90714e-08	1.75631e-07	0.000339362	0.000324097
MOOS052a + MOOS130a + MOOS207a + MOOS284a + MOOS360a	2024-03-06	EP	MS204S	22.7	31.1	23.2605	-0.0001	48.204	0	48.785	-0.0001	997.612	0.433513	1.20463	0.006	23.2606	0.0002	48.204	0.0002	48.785	0.0002	1020.82	0.443759	0.999336	9.92025e-08	1.7589e-07	0.000339413	0.000324135
MOOS052a + MOOS130a + MOOS207a + MOOS284a + MOOS360a	2024-03-06	EP	MS204S	22.7	31.1	23.2612	-0.0001	48.2036	0	48.7806	0	997.612	0.433513	1.20463	0.006	23.2613	0.0002	48.2036	0.0002	48.7806	0.0002	1020.66	0.443689	0.999336	9.78639e-08	1.73532e-07	0.000339442	0.000324266
LNSW	2024-03-06	EP	MS204S	22.7	31.1	23.2614	0	48.202	-0.0003	48.8616	0	997.612	0.433513	1.20463	0.006	23.2614	0.0002	48.2021	0.0002	48.8616	0.0002	1023.96	0.445123	0.999338	1.27025e-07	2.25268e-07	0.000339487	0.000322222
LNSW	2024-03-06	EP	MS204S	22.7	31.1	23.2606	0	48.2012	0	48.8633	0	997.612	0.433513	1.20463	0.006	23.2606	0.0002	48.2012	0.0002	48.8633	0.0002	1024.06	0.445169	0.999338	1.28023e-07	2.27041e-07	0.000339491	0.000322159
Temperature and relative humidity measured with fisherbrand 15-077-963 11724196 S/N 230419093 (Expiry date 21 Jun 2025)
Sample	Density	STDEV	u	Unit	uR
MOOS-4	1.02099	0.000256207	0.000501109	g/mL	0.000490806		Linear pooling 2024-05-09, https://consensus.nist.gov/app/nicob
LNSW	1.02421	0.000191164	0.000443557	g/mL	0.000434438
MOOS-3	1.0307			g/mL			Data obtained from the certification of SALT-1 CRM
SALT-1	1.02321			g/mL			Data obtained from the certification of SALT-1 CRM
Sequences for the determination of nutrients in MOOS-4 week-1
Nitrate GC-MS			Nitrite UV-Vis			Phosphate UV-Vis			Nitrite GC-MS			Silicate UV-Vis
Week 1 Day 1 run x3			Week 1 Day 1			Week 1 Day 1			Week 1 Day 2 run x3			Week 1 Day 2
Reag BLK DIW			1 cm cuvette			5 cm cuvette			Reag BLK DIW			5 cm cuvette
Reag BLK 3.5% NaCl			Zero baseline DIW			Zero baseline DIW			Reag BLK 3.5% NaCl			Zero baseline DIW
IntST BLK DIW			Baseline DIW			Baseline DIW			IntST BLK DIW			Baseline DIW
InST BLK 3.5% NaCl			Baseline LNSW			Baseline LNSW			InST BLK 3.5% NaCl			Baseline LNSW
A*B-1			Baseline MOOS-4			Baseline MOOS-4			A*B-1			Baseline MOOS-4
A*B-2A			Baseline SALT-1			Baseline SALT-1			A*B-2A			Baseline SALT-1
A*B-2B			Baseline MOOS-3			Baseline MOOS-3			A*B-2B			Baseline MOOS-3
A*B-3			Reag BLK DIW			Reag BLK DIW			A*B-3			Reag BLK DIW
MOOS001a_i			Reag BLK LNSW			Reag BLK LNSW			MOOS001a_i			Reag BLK LNSW
MOOS078a_i			CAL-1			CAL-1			MOOS078a_i			CAL-1
MOOS155a_i			CAL-2			CAL-2			MOOS155a_i			CAL-2
MOOS232a_i			CAL-3			CAL-3			MOOS232a_i			CAL-3
MOOS310a_i			CAL-4			CAL-4			MOOS310a_i			CAL-4
MOOS001a_ii			CAL-5			CAL-5			MOOS001a_ii			CAL-5
MOOS078a_ii			WASH CUVETTE			WASH CUVETTE			MOOS078a_ii			WASH CUVETTE
MOOS155a_ii			MOOS001a_i			MOOS001a_i			MOOS155a_ii			MOOS001a_i
MOOS232a_ii			MOOS078a_i			MOOS078a_i			MOOS232a_ii			MOOS078a_i
MOOS310a_ii			MOOS155a_i			MOOS155a_i			MOOS310a_ii			MOOS155a_i
SALT-1			MOOS232a_i			MOOS232a_i			MOOS-3			MOOS232a_i
MOOS-3			MOOS310a_i			MOOS310a_i			A*B-2C			MOOS310a_i
A*B-2C			MOOS001a_ii			MOOS001a_ii			A*B-4			MOOS001a_ii
			MOOS078a_ii			MOOS078a_ii						MOOS078a_ii
			MOOS155a_ii			MOOS155a_ii						MOOS155a_ii
			MOOS232a_ii			MOOS232a_ii						MOOS232a_ii
			MOOS310a_ii			MOOS310a_ii						MOOS310a_ii
			WASH CUVETTE			WASH CUVETTE						WASH CUVETTE
			SALT-1			SALT-1						SALT-1
			MOOS-3			MOOS-3						MOOS-3
			corr EP 2024-06-25 internal audit
Sequences for the determination of nutrients in MOOS-4 week-2
Nitrate GC-MS			Phosphate UV-Vis			Nitrite GC-MS			Silicate UV-Vis
Week 1 Day 1 run x3			Week 1 Day 1			Week 1 Day 2 run x3			Week 1 Day 2
Non-derivatized sample			5 cm cuvette			Non-derivatized sample			5 cm cuvette
Reag BLK DIW			Zero baseline DIW			Reag BLK DIW			Zero baseline DIW
Reag BLK 3.5% NaCl			Baseline DIW			Reag BLK 3.5% NaCl			Baseline DIW
IntST BLK DIW			Baseline LNSW			IntST BLK DIW			Baseline LNSW
InST BLK 3.5% NaCl			Baseline MOOS-4			InST BLK 3.5% NaCl			Baseline MOOS-4
A*B-1			Baseline SALT-1			A*B-1			Baseline SALT-1
A*B-2A			Baseline MOOS-3			A*B-2A			Baseline MOOS-3
A*B-2B			Reag BLK DIW			A*B-2B			Reag BLK DIW
A*B-3			Reag BLK LNSW			A*B-3			Reag BLK LNSW
MOOS052a_i			CAL-1			MOOS052a_i			CAL-1
MOOS130a_i			CAL-2			MOOS130a_i			CAL-2
MOOS207a_i			CAL-3			MOOS207a_i			CAL-3
MOOS284a_i			CAL-4			MOOS284a_i			CAL-4
MOOS360a_i			CAL-5			MOOS360a_i			CAL-5
MOOS052a_ii			WASH CUVETTE			MOOS052a_ii			WASH CUVETTE
MOOS130a_ii			MOOS052a_i			MOOS130a_ii			MOOS052a_i
MOOS207a_ii			MOOS130a_i			MOOS207a_ii			MOOS130a_i
MOOS284a_ii			MOOS207a_i			MOOS284a_ii			MOOS207a_i
MOOS360a_ii			MOOS284a_i			MOOS360a_ii			MOOS284a_i
SALT-1			MOOS360a_i			MOOS-3			MOOS360a_i
MOOS-3			MOOS052a_ii			A*B-2C			MOOS052a_ii
A*B-2C			MOOS130a_ii			A*B-4			MOOS130a_ii
			MOOS207a_ii						MOOS207a_ii
			MOOS284a_ii						MOOS284a_ii
			MOOS360a_ii						MOOS360a_ii
			WASH CUVETTE						WASH CUVETTE
			SALT-1						SALT-1
			MOOS-3						MOOS-3
Planning the quantitative analysis: preparation of the calibration standards
Nitrate (GC-MS)				Nitrite (UV-vis)				Phosphate (UV-vis)				Nitrite (GC-MS)				Silicate (UV-vis)
0.5	0.530915	µg/g		0.5	0.0379958	µg/g		0.5	0.13155	µg/g		0.5	0.0387934	µg/g		0.5	0.21185	µg/g
1	1.06183	µg/g		0.75	0.0569937	µg/g		0.75	0.197325	µg/g		1	0.0775867	µg/g		0.75	0.317775	µg/g
2	2.12366	µg/g		1	0.0759916	µg/g		1	0.2631	µg/g		2	0.155173	µg/g		1	0.4237	µg/g
3	3.18549	µg/g		1.5	0.113987	µg/g		1.5	0.39465	µg/g		3	0.23276	µg/g		1.5	0.63555	µg/g
				2	0.18	µg/g		2	0.5262	µg/g						2	0.8474	µg/g
w(NO3)	1.06183	µg/g		w(NO2)	0.0759916	µg/g		w(PO4)	0.2631	µg/g		w(NO2)	0.0775867	µg/g		w(SiO2)	0.4237	µg/g
Primary standards and atomic weights (verified on 2024-04-10)
Nitrate
N=NIST	SRM3185	Lot #	170309
Certified value of nitrate
1.0006	mg/g	0.0018	mg/g
Certified value as NO3 with k = 1
1000.6	µg/g	0.916031	µg/g
Nitrite
S=SIGMA	67276	Lot #	BCCK5026
Certified value of nitrite IDMS
1004.06	mg/kg	5.77298	mg/kg
Certified value as NO2 with k = 1
1004.06	µg/g	2.88649	µg/g
Phosphate
N=NIST	SRM3186	Lot #	170606
Certified value of phosphate:
1.0005	mg/g	0.0041	mg/g
Certified value as PO4 with k = 1:
1000.5	µg/g	1.7951	µg/g
Silicate
N=NIST	SRM3150	Lot #	211509
Certified value of silicon (Si):
10.018	mg/g	0.025	mg/g
Certified value as SiO2 with k = 1:
21432.1	µg/g	26.5429	µg/g
Commission on Isotopic Abundances and Atomic Weights (ciaaw.org)
Access: 2024-02-16
Silicon
Ar(Si) = [28.084, 28.086] since 2009
28.085	g/mol
Nitrogen
Ar(N) = [14.006 43, 14.007 28] since 2009
14.0069	g/mol
Oxygen
Ar(O) = [15.999 03, 15.999 77] since 2009
15.9994	g/mol
Phosphorus
Ar(P) = 30.973 761 998(5) since 2013
30.9738	g/mol
Nitrate (NO3−)
62.0051	g/mol
Nitrite (NO2−)
46.0057	g/mol
Phosphate (PO43−)
94.9714	g/mol
Silica (SiO2)
60.0838	g/mol
Preparation of the SALT-1 QC sample (verified 2024-04-10)
		Full unit	Full unit	Sol:bottle	Sol:bottle	Sol:+SALT	Sol:+SALT	Sol:+H2O	Sol:+H2O	Empty unit	Empty unit					Full	Sol:bottle	Sol:+SALT	Sol:+H2O	Empty
Unit	Unit	m0 load	m0 unload	n0 load	n0 unload	n1 load	n1 unload	n2 load	n2 unload	m1 load	m1 unload	Date	Analyst	t	Rel Hum	m0	n0	n1	n2	m1	Balance	u[m]	w
ID unique	number	g	g	g	g	g	g	g	g	g	g	yyyy-mm-dd	initials	°C	%	g	g	g	g	g	model	g	g/g
SALT0113	113	11.4885	-0.0001	21.804	0	25.8768	-0.0001	123.598	0.0001	7.3994	0.0001	2024-02-19	EP	21.8	12.1	11.4886	21.804	25.8769	123.598	7.39935	MS204S	0.0002	0.0400108
SALT0309	309	11.4932	0	21.7899	0	25.8973	0	124.621	0.0001	7.3763	-0.0001	2024-03-04	EP	22.6	32	11.4932	21.7899	25.8973	124.621	7.37635	MS204S	0.0002	0.0399431
SALT0197	197	11.4691	-0.0001	22.0245	0.0001	26.0884	-0.0001	123.62	0	7.3891	0.0001	2024-05-07	EP	22.5	32.2	11.4691	22.0244	26.0885	123.62	7.38905	MS204S	0.0002	0.0400018
SALT-1 certified values (verified on 2024-04-10)
measurand	value	u (k = 1)	U (k = 2)	UR (%)	units	Reference
w(NO3)	28.8159	0.284474	0.568948	0.0197442	µg/g	At the time of bottling
w(PO4)	3.75518	0.024486	0.0489721	0.0130412	µg/g	At the time of bottling
w(SiO2)	13.0785	0.209029	0.418059	0.0319652	µg/g	At the time of bottling
Calculation of nutrient concentration in the SALT-1 solution
Unit	Unit	SALT-1 mass	SALT-1 mass	w(NO3)	uw(NO3)	w(PO4)	uw(PO4)	w(SiO2)	uw(SiO2)
ID unique	number	2018-05-07	2024-02-19	µg/g	µg/g	µg/g	µg/g	µg/g	µg/g
SALT0113	113	4.0666	4.0892	1.14658	0.0113191	0.149417	0.000974291	0.52039	0.0083172
SALT0309	309	4.0946	4.11685	1.14478	0.0113014	0.149183	0.000972764	0.519575	0.00830416
Weight of the MOOS-4 units
				Mass loss	Mass loss	Mass loss
		weight /g	weight /g	g	g	%
Unit	Date	CHAR date	2023-05-03		sample
MOOS001a	2024-02-20	65.5465	65.5573	-0.0108	53.7463	-0.000200944
MOOS078a	2024-02-20	62.6827	62.6936	-0.0109	50.8481	-0.000214364
MOOS155a	2024-02-20	65.5372	65.5485	-0.0113	53.7512	-0.000210228
MOOS232a	2024-02-20	64.0366	64.0476	-0.011	52.2179	-0.000210656
MOOS310a	2024-02-20	63.2937	63.305	-0.0113	51.4625	-0.000219577
MOOS052a	2024-03-05	66.2553	66.2645	-0.0092	54.4696	-0.000168902
MOOS130a	2024-03-05	65.5698	65.5789	-0.0091	53.7432	-0.000169324
MOOS207a	2024-03-05	65.4042	65.4132	-0.009	53.5378	-0.000168106
MOOS284a	2024-03-05	65.2307	65.2399	-0.0092	53.3981	-0.000172291
MOOS360a	2024-03-05	66.3902	66.4001	-0.0099	54.5577	-0.000181459
MOOS104a	2024-05-02	62.8265	62.8398	-0.0133	51.0218	-0.000260673
MOOS258a	2024-05-03	64.5284	64.5417	-0.0133	52.7379	-0.000252191
Matrix effect for nitrite, phosphate, silicate by UV-vis (MOOS-4 matrix vs LNSW, verified 2024-05-03)
SC = corrected analytical signal that would have been observed if the sample matrix was matched with LNSW
SM = analytical signal measured in the sample matrix
SM = α * SC
α is the ratio between the slope of the calibration plot obtain from the sample (MOOS-4) and the slope of the calibration plot obtained from the standard (LNSW)
SC = SM / α
Analyte	α	u(α)
Nitrite	1.00958	0.00139502
Phosphate	1	0
Silicate	1	0
2024-02-20 and 2024-02-21 Characterization MOOS-4 [WEEK 1; DAY 1 and 2]: sample preparation (verified 2024-04-11)
Balance calibration
Weigh the unoped units
UV-vis performance verification
Preparation of standard solutions silicate in DIW
	Origin		m0 = vial		m1 = m0 + SiO2 standard		m2 = m1 + DIW								Final
ID solution	w(SiO2)	u[w(SiO2)]	load	unload	load	unload	load	unload	m0	m1	m2	u(m0)	u(m1)	u(m2)	w(SiO2)	u[w(SiO2)]	Target	Traciability	Prep. Date	Exp. Date	t	Rel Hum	Analyst	Balance
unique	µg/g	µg/g	g	g	g	g	g	g	g	g	g	g	g	g	µg/g	µg/g	%		yyyymmdd	yyyymmdd	°C	%	initials	model
Sw1-D	21432.1	0	11.7469	0	12.7981	0.0001	41.562	0.0001	11.7469	12.798	41.5619	0.0002	0.0002	0.0002	755.602	0.203443	N/A	NIST	20240220	20240221	21.5	12.5	EP	MS204S
In a 50 mL bottle
Preparation of standard solutions nitrite, phosphate and silicate in LNSW for UV-vis experiment
	Origin		Origin		Origin		m0 = vial		m1 = m0 + NO2 standard		m2 = m1 + PO4 standard		m3 = m2 + SiO2 standard		m4 = m3 + LNSW												Final		Final		Final		Target	Target	Target
ID solution	w(NO2)	u[w(NO2)]	w(PO4)	u[w(PO4)]	w(SiO2)	u[w(SiO2)]	load	unload	load	unload	load	unload	load	unload	load	unload	m0	m1	m2	m3	m4	u(m0)	u(m1)	u(m2)	u(m3)	u(m4)	w(NO2)	u[w(NO2)]	w(PO4)	u[w(PO4)]	w(SiO2)	u[w(SiO2)]	NO2	PO4	SiO2	Traciability	Prep. Date	Exp. Date	t	Rel Hum	Analyst	Balance
unique	µg/g	µg/g	µg/g	µg/g	µg/g	µg/g	g	g	g	g	g	g	g	g	g	g	g	g	g	g	g	g	g	g	g	g	µg/g	µg/g	µg/g	µg/g	µg/g	µg/g	%	%	%		yyyymmdd	yyyymmdd	°C	%	initials	model
N2PSw1-ST	1004.06	0	1000.5	0	755.602	0.203443	16.4315	0	16.9341	0	18.5648	0.0001	22.2452	0.0001	46.549	0	16.4315	16.9341	18.5648	22.2451	46.549	0.0002	0.0002	0.0002	0.0002	0.002	16.7558	0.00949553	54.17	0.0100675	92.3356	0.0265782	N/A	N/A	N/A	NIST	20240220	20240221	21.5	12.5	EP	MS204S
In a 100 mL bottle
Preparation of standard solutions nitrite, phosphate and silicate in LNSW for UV-vis experiment
	Origin		Origin		Origin		m0 = vial		m1 = m0 + standard		m2 = m1 + LNSW								Final		Final		Final		Target
ID solution	w(NO2)	u[w(NO2)]	w(PO4)	u[w(PO4)]	w(SiO2)	u[w(SiO2)]	load	unload	load	unload	load	unload	m0	m1	m2	u(m0)	u(m1)	u(m2)	w(NO2)	u[w(NO2)]	w(PO4)	u[w(PO4)]	w(SiO2)	u[w(SiO2)]	NO2	PO4	SiO2	Traciability	Prep. Date	Exp. Date	t	Rel Hum	Analyst	Balance
unique	µg/g	µg/g	µg/g	µg/g	µg/g	µg/g	g	g	g	g	g	g	g	g	g	g	g	g	µg/g	µg/g	µg/g	µg/g	µg/g	µg/g	%	%	%		yyyymmdd	yyyymmdd	°C	%	initials	model
N2PSw1-0	16.7558	0.00949553	54.17	0.0100675	92.3356	0.0265782	8.2118	-0.0002	9.904	0	35.0969	0.0001	8.2119	9.904	35.0968	0.0002	0.0002	0.002	1.05458	0.000628059	3.40938	0.000889518	5.81147	0.00198259	N/A	N/A	N/A	NIST	20240220	20240221	21.5	12.5	EP	MS204S
N2PSw1-1	1.05458	0.000628059	3.40938	0.000889518	5.81147	0.00198259	8.2263	0	9.2556	0	35.3679	-0.0001	8.2263	9.2556	35.368	0.0002	0.0002	0.002	0.0399932	2.63978e-05	0.129295	4.99193e-05	0.22039	9.79132e-05	1.05257	0.982858	1.04031	NIST	20240220	20240221	21.5	12.5	EP	MS204S
N2PSw1-2	1.05458	0.000628059	3.40938	0.000889518	5.81147	0.00198259	8.196	0	9.7403	-0.0002	35.4846	0	8.196	9.7404	35.4846	0.0002	0.0002	0.002	0.0596842	3.74467e-05	0.192954	6.31276e-05	0.328901	0.000129634	1.04721	0.97785	1.03501	NIST	20240220	20240221	21.5	12.5	EP	MS204S
N2PSw1-3	1.05458	0.000628059	3.40938	0.000889518	5.81147	0.00198259	8.1678	-0.0001	10.2194	-0.0001	35.6436	-0.0001	8.16785	10.2195	35.6437	0.0002	0.0002	0.002	0.078745	4.84803e-05	0.254576	7.73964e-05	0.433939	0.000162795	1.03623	0.967603	1.02416	NIST	20240220	20240221	21.5	12.5	EP	MS204S
N2PSw1-4	1.05458	0.000628059	3.40938	0.000889518	5.81147	0.00198259	8.2251	0	11.3054	-0.0001	36.3157	0	8.2251	11.3055	36.3157	0.0002	0.0002	0.002	0.115643	7.01748e-05	0.373865	0.000106811	0.637272	0.000229714	1.01453	0.947333	1.00271	NIST	20240220	20240221	21.5	12.5	EP	MS204S
N2PSw1-5	1.05458	0.000628059	3.40938	0.000889518	5.81147	0.00198259	8.2536	-0.0001	12.3651	-0.0001	35.7585	0	8.25365	12.3651	35.7585	0.0002	0.0002	0.002	0.157642	9.52077e-05	0.509644	0.000142466	0.868714	0.000308921	0.875789	0.968536	1.02515	NIST	20240220	20240221	21.5	12.5	EP	MS204S
In 30 mL bottles
Preparation of standard solutions nitrite, nitrate in water for IDMS experiment
	Origin		m0 = vial		m1 = m0 + standard		m2 = m1 + DIW								Final
ID solution	w(NO2)	u[w(NO2)]	load	unload	load	unload	load	unload	m0	m1	m2	u(m0)	u(m1)	u(m2)	w(NO2)	u[w(NO2)]	Target	Traciability	Prep. Date	Exp. Date	t	Rel Hum	Analyst	Balance
unique	µg/g	µg/g	g	g	g	g	g	g	g	g	g	g	g	g	µg/g	µg/g	%		yyyymmdd	yyyymmdd	°C	%	initials	model
N2w1-D	1004.06	0	11.8027	-0.0002	14.8086	-0.0001	41.788	0.0001	11.8028	14.8087	41.7879	0.0002	0.0002	0.0002	100.652	0.00951854	N/A	N/A	20240220	20240221	21.5	12.5	EP	MS204S
In a 50 mL bottle
	Origin		Origin		m0 = vial		m1 = m0 + NO2 standard		m2 = m1 + NO3 standard		m3 = m2 + DIW										Final		Final		Target
ID solution	w(NO2)	u[w(NO2)]	w(NO3)	u[w(NO3)]	load	unload	load	unload	load	unload	load	unload	m0	m1	m2	m3	u(m0)	u(m1)	u(m2)	u(m3)	w(NO2)	u[w(NO2)]	w(NO3)	u[w(NO3)]	NO2	NO3	Traciability	Prep. Date	Exp. Date	t	Rel Hum	Analyst	Balance
unique	µg/g	µg/g	µg/g	µg/g	g	g	g	g	g	g	g	g	g	g	g	g	g	g	g	g	µg/g	µg/g	µg/g	µg/g	%	%		yyyymmdd	yyyymmdd	°C	%	initials	model
N2N3w1-ST	100.652	0.00951854	1000.6	0	11.8131	0	12.5926	0	13.5966	0	41.8625	0.0001	11.8131	12.5926	13.5966	41.8624	0.0002	0.0002	0.0002	0.0002	2.61097	0.000979352	33.4318	0.00942351	N/A	N/A	NIST	20240220	20240221	21.5	12.5	EP	MS204S
In a 50 mL bottle
	Origin		Origin		m0 = vial		m1 = m0 + mass of standard		m2 = m1 + mass of LNSW								Final		Final		Target
ID solution	w(NO2)	u[w(NO2)]	w(NO3)	u[w(NO3)]	load	unload	load	unload	load	unload	m0	m1	m2	u(m0)	u(m1)	u(m2)	w(NO2)	u[w(NO2)]	w(NO3)	u[w(NO3)]	NO2	NO3	Traciability	Prep. Date	Exp. Date	t	Rel Hum	Analyst	Balance
unique	µg/g	µg/g	µg/g	µg/g	g	g	g	g	g	g	g	g	g	g	g	g	µg/g	µg/g	µg/g	µg/g	%	%		yyyymmdd	yyyymmdd	°C	%	initials	model
N2N3w1-1	2.61097	0.000979352	33.4318	0.00942351	8.1698	0	8.5916	0.0001	35.7325	0.0001	8.1698	8.59155	35.7325	0.0002	0.0002	0.0002	0.0399518	3.07021e-05	0.511556	0.000372178	1.02986	0.963536	NIST	20240220	20240221	21.5	12.5	EP	MS204S
N2N3w1-2	2.61097	0.000979352	33.4318	0.00942351	8.1972	0	9.0408	0	35.6275	-0.0002	8.1972	9.0408	35.6276	0.0002	0.0002	0.0002	0.0802984	4.04063e-05	1.02817	0.000450487	1.03495	0.968297	NIST	20240220	20240221	21.5	12.5	EP	MS204S
N2N3w1-3	2.61097	0.000979352	33.4318	0.00942351	8.2822	-0.0002	9.9693	-0.0001	36.1404	0.0001	8.2823	9.96935	36.1403	0.0002	0.0002	0.0002	0.158117	6.49831e-05	2.02459	0.000664311	1.01897	0.953347	NIST	20240220	20240221	21.5	12.5	EP	MS204S
N2N3w1-4	2.61097	0.000979352	33.4318	0.00942351	8.2226	0.0002	10.7586	0.0001	35.5673	0.0002	8.2225	10.7585	35.5672	0.0002	0.0002	0.0002	0.242152	9.4792e-05	3.10059	0.000940445	1.04035	0.973346	NIST	20240220	20240221	21.5	12.5	EP	MS204S
In 30 mL bottles
Preparation of isotope dilution blends for NO2 and NO3 analysis by HS GC-MS
				m0 = mass of vial			m1 = m0 + mass of sample/ST			m2 = m1 + IntST
				load	unload	mass	load	unload	mass	load	unload	mass		mA	mB
Type	Description		ID	g	g	g	g	g	g	g	g	g	Date	g	g
BLK	Reag BLK DIW		BLK-DIW										2024-02-20
BLK	Reag BLK 3.5% NaCl		BLK-NaCl
BLK	IntST BLK DIW		BLK-IS-DIW	6.152	-0.0002	6.1521	11.1427	-0.0001	11.1427	11.643	0	11.643		4.99065	0.50025
BLK	InST BLK 3.5% NaCl		BLK-IS-DIW	6.1495	0.0003	6.14935	11.2466	-0.0001	11.2467	11.7451	-0.0002	11.7452		5.0973	0.49855
CAL	A*B-1		AB1	6.1461	0	6.1461	11.1339	0.0001	11.1339	11.6308	0	11.6308		4.98775	0.49695
CAL	A*B-2A		AB2a	6.1231	-0.0001	6.12315	11.1036	0	11.1036	11.6009	0.0001	11.6008		4.98045	0.49725
CAL	A*B-2B		AB2b	6.1215	0.0002	6.1214	11.1095	0	11.1095	11.6066	0	11.6066		4.9881	0.4971
CAL	A*B-3		AB3	6.0868	-0.0001	6.08685	11.0723	-0.0001	11.0724	11.5704	0.0001	11.5703		4.9855	0.498
SAMPLE	MOOS001a_i		001a_1	6.1317	-0.0002	6.1318	11.2374	0.0001	11.2373	11.7353	-0.0002	11.7354		5.10555	0.49805
SAMPLE	MOOS078a_i		078a_1	6.1165	0.0001	6.11645	11.2091	-0.0002	11.2092	11.7057	-0.0001	11.7058		5.09275	0.49655
SAMPLE	MOOS155a_i		155a_1	6.1327	0	6.1327	11.215	-0.0001	11.215	11.7121	-0.0001	11.7121		5.08235	0.4971
SAMPLE	MOOS232a_i		232a_1	6.1237	-0.0003	6.12385	11.212	0.0001	11.2119	11.7081	-0.0001	11.7081		5.0881	0.4962
SAMPLE	MOOS310a_i		310a_1	6.1464	0	6.1464	11.2257	0	11.2257	11.7225	-0.0003	11.7226		5.0793	0.49695
SAMPLE	MOOS001a_ii		001a_2	6.1299	0.0001	6.12985	11.2286	0	11.2286	11.7259	0.0001	11.7258		5.09875	0.49725
SAMPLE	MOOS078a_ii		078a_2	6.1389	-0.0001	6.13895	11.2304	-0.0001	11.2304	11.7279	0	11.7279		5.0915	0.49745
SAMPLE	MOOS155a_ii		155a_2	6.155	-0.0001	6.15505	11.2334	0	11.2334	11.731	-0.0002	11.7311		5.07835	0.4977
SAMPLE	MOOS232a_ii		232a_2	6.1222	-0.0001	6.12225	11.1992	0.0001	11.1991	11.6967	0.0001	11.6966		5.0769	0.4975
SAMPLE	MOOS310a_ii		310a_2	6.1513	0.0001	6.15125	11.2281	-0.0002	11.2282	11.7254	0.0002	11.7253		5.07695	0.4971
QC	SALT-1		SALT1_1	6.1384	0	6.1384	11.2526	-0.0001	11.2526	11.7507	0	11.7507		5.11425	0.49805
QC	MOOS-3		MOOS3	6.1021	0	6.1021	11.2455	0.0001	11.2454	11.7426	0	11.7426		5.14335	0.49715
CAL	A*B-2C		AB2c	6.1266	-0.0001	6.12665	11.114	0	11.114	11.6104	0.0001	11.6104		4.98735	0.49635
CAL	A*B-4		AB4	6.1146	0.0001	6.11455	11.0995	0	11.0995	11.5977	-0.0003	11.5978	2024-02-20	4.98495	0.49835
Day_1: determination of nitrate after nitrite removal by sulfamic acid
2 mL blend in 10 mL combiPAL vial + 0.1 mL sulfamic acid + 0.04 mL triethyloxonium tetrafluoroborate solution in water
Reag BLK = 1.82 mL of blank solution
Measure using SALT1 method
Preparation of external calibration for NO2 analysis by UV-vis
				m0 = mass of vial			m1 = m0 + mass of sample/ST			m2 = m1 + Reagents
				load	unload	mass	load	unload	mass	load	unload	mass		mS	mF
Type	Description		ID	g	g	g	g	g	g	g	g	g	Date	g	g
BLK	Baseline DIW		BSL-DIW										2024-02-20
BLK	Baseline LNSW		BSL-LNSW
BLK	Baseline MOOS-4		BSL-M4
BLK	Baseline MOOS-3		BSL-M3
BLK	Reag BLK DIW		BLK-DIW
BLK	Reag BLK LNSW		BLK-LNSW
STD	CAL-1		CAL-1	6.119	0.0001	6.11895	11.233	-0.0002	11.2331	11.4339	0	11.4339		5.11415	5.31495
STD	CAL-2		CAL-2	6.1569	0	6.1569	11.2804	-0.0002	11.2805	11.4817	0.0001	11.4817		5.1236	5.32475
STD	CAL-3		CAL-3	6.11	-0.0001	6.11005	11.2279	0	11.2279	11.4294	0	11.4294		5.11785	5.31935
STD	CAL-4		CAL-4	6.1104	0	6.1104	11.2195	-0.0001	11.2195	11.4202	0	11.4202		5.10915	5.3098
STD	CAL-5		CAL-5	6.1312	0	6.1312	11.2752	0.0002	11.2751	11.4759	0.0002	11.4758		5.1439	5.3446
SAMPLE	MOOS001a_i		001a_1	6.1006	-0.0002	6.1007	11.2049	-0.0001	11.205	11.406	-0.0001	11.4061		5.10425	5.30535
SAMPLE	MOOS078a_i		078a_1	6.1437	0	6.1437	11.2352	-0.0001	11.2353	11.4363	0.0002	11.4362		5.09155	5.2925
SAMPLE	MOOS155a_i		155a_1	6.1263	0.0001	6.12625	11.228	0.0002	11.2279	11.4286	-0.0001	11.4286		5.10165	5.3024
SAMPLE	MOOS232a_i		232a_1	6.115	-0.0001	6.11505	11.2147	0	11.2147	11.4159	0.0001	11.4159		5.09965	5.3008
SAMPLE	MOOS310a_i		310a_1	6.1026	0	6.1026	11.1918	0	11.1918	11.3923	0	11.3923		5.0892	5.2897
SAMPLE	MOOS001a_ii		001a_2	6.1283	0.0001	6.12825	11.2381	-0.0001	11.2381	11.4391	0	11.4391		5.1099	5.31085
SAMPLE	MOOS078a_ii		078a_2	6.1556	0	6.1556	11.2493	-0.0001	11.2493	11.4501	0	11.4501		5.09375	5.2945
SAMPLE	MOOS155a_ii		155a_2	6.1339	-0.0001	6.13395	11.2301	0	11.2301	11.4305	0	11.4305		5.09615	5.29655
SAMPLE	MOOS232a_ii		232a_2	6.1146	0.0001	6.11455	11.1989	-0.0002	11.199	11.3997	0	11.3997		5.08445	5.28515
SAMPLE	MOOS310a_ii		310a_2	6.1488	0	6.1488	11.2456	0	11.2456	11.4455	-0.0001	11.4455		5.0968	5.29675
QC	MOOS-3		MOOS3	6.1156	0.0001	6.11555	11.2608	0	11.2608	11.4618	0	11.4618	2024-02-20	5.14525	5.34625
Use the 1 cm cuvette and zero the instrument against genpure water
Measure ABS at 541 nm with existing method
Preparation of external calibration for PO4 analysis by UV-vis
				m0 = mass of vial			m1 = m0 + mass of sample/ST			m2 = m1 + Reagents
				load	unload	mass	load	unload	mass	load	unload	mass		mS	mF
Type	Description		ID	g	g	g	g	g	g	g	g	g	Date	g	g
BLK	Baseline DIW		BSL-DIW										2024-02-20
BLK	Baseline LNSW		BSL-LNSW
BLK	Baseline MOOS-4		BSL-M4
BLK	Baseline SALT-1		BSL-SALT
BLK	Baseline MOOS-3		BSL-M3
BLK	Reag BLK DIW		BLK-DIW
BLK	Reag BLK LNSW		BLK-LNSW
STD	CAL-1		CAL-1	6.1279	-0.0001	6.12795	12.2898	-0.0001	12.2898	13.0738	0	13.0738		6.1619	6.94585
STD	CAL-2		CAL-2	6.1152	0.0001	6.11515	12.2578	0	12.2578	13.0423	-0.0001	13.0423		6.14265	6.9272
STD	CAL-3		CAL-3	6.1109	-0.0001	6.11095	12.2486	-0.0001	12.2486	13.0324	-0.0001	13.0325		6.1377	6.9215
STD	CAL-4		CAL-4	6.122	0.0001	6.12195	12.2705	0	12.2705	13.0553	0.0004	13.0551		6.14855	6.93315
STD	CAL-5		CAL-5	6.109	0.0001	6.10895	12.2521	0	12.2521	13.0369	-0.0004	13.0371		6.14315	6.92815
SAMPLE	MOOS001a_i		001a_1	6.1437	-0.0001	6.14375	12.2696	0	12.2696	13.0554	0.0001	13.0554		6.12585	6.9116
SAMPLE	MOOS078a_i		078a_1	6.1503	0	6.1503	12.2797	0	12.2797	13.0654	0.0001	13.0654		6.1294	6.91505
SAMPLE	MOOS155a_i		155a_1	6.1312	0	6.1312	12.2628	-0.0003	12.263	13.0482	-0.0001	13.0482		6.13175	6.91705
SAMPLE	MOOS232a_i		232a_1	6.1332	0.0001	6.13315	12.2776	0.0001	12.2775	13.0586	0	13.0586		6.1444	6.92545
SAMPLE	MOOS310a_i		310a_1	6.1133	-0.0002	6.1134	12.2391	-0.0002	12.2392	13.0224	0.0001	13.0223		6.1258	6.90895
SAMPLE	MOOS001a_ii		001a_2	6.1272	0	6.1272	12.2514	0.0002	12.2513	13.0353	0.0001	13.0352		6.1241	6.90805
SAMPLE	MOOS078a_ii		078a_2	6.1452	-0.0001	6.14525	12.2869	0	12.2869	13.0711	0	13.0711		6.14165	6.92585
SAMPLE	MOOS155a_ii		155a_2	6.1125	-0.0001	6.11255	12.2303	-0.0001	12.2303	13.0138	0.0001	13.0137		6.1178	6.9012
SAMPLE	MOOS232a_ii		232a_2	6.1496	0	6.1496	12.2887	0	12.2887	13.0728	0.0002	13.0727		6.1391	6.9231
SAMPLE	MOOS310a_ii		310a_2	6.1204	0	6.1204	12.2386	-0.0002	12.2387	13.0229	0	13.0229		6.1183	6.9025
QC	SALT-1		SALT1_1	6.1394	0.0001	6.13935	12.2784	-0.0002	12.2785	13.0634	0	13.0634		6.13915	6.92405
QC	MOOS-3		MOOS3	6.1525	0	6.1525	12.3063	0.0002	12.3062	13.0888	-0.0001	13.0889	2024-02-20	6.1537	6.93635
Use the 5 cm cuvette and zero the instrument against genpure water
Measure ABS at 890 nm with existing method
=== Day break carry on next day ===
Day_2: determination of nitrite
2 mL blend prepared previous day in 10 mL combiPAL vial + 0.04 mL triethyloxonium tetrafluoroborate solution in water
Reag BLK = 1.82 mL of blank solution
Measure using MOOS4 method
Preparation of standard solutions silicate in DIW
	Origin		m0 = vial		m1 = m0 + standard		m2 = m1 + DIW								Final
ID solution	w(SiO2)	u[w(SiO2)]	load	unload	load	unload	load	unload	m0	m1	m2	u(m0)	u(m1)	u(m2)	w(SiO2)	u[w(SiO2)]	Target	Traciability	Prep. Date	Exp. Date	t	Rel Hum	Analyst	Balance
unique	µg/g	µg/g	g	g	g	g	g	g	g	g	g	g	g	g	µg/g	µg/g	%		yyyymmdd	yyyymmdd	°C	%	initials	model
Sw1d2-D	21432.1	0	8.164	0	8.8962	-0.0003	35.0048	0	8.164	8.89635	35.0048	0.0002	0.0002	0.0002	584.773	0.225931	N/A	NIST	20240221	20240222	21.5	13.9	EP	MS204S
In a 30 mL bottle
Preparation of standard solutions silicate in LNSW
	Origin		m0 = vial		m1 = m0 + standard		m2 = m1 + LNSW								Final
ID solution	w(SiO2)	u[w(SiO2)]	load	unload	load	unload	load	unload	m0	m1	m2	u(m0)	u(m1)	u(m2)	w(SiO2)	u[w(SiO2)]	Target	Traciability	Prep. Date	Exp. Date	t	Rel Hum	Analyst	Balance
unique	µg/g	µg/g	g	g	g	g	g	g	g	g	g	g	g	g	µg/g	µg/g	%		yyyymmdd	yyyymmdd	°C	%	initials	model
Sw1d2-ST	584.773	0.225931	8.2661	0	8.8163	-0.0001	35.4263	0	8.2661	8.81635	35.4263	0.0002	0.0002	0.002	11.8472	0.00766842	N/A	NIST	20240221	20240222	21.5	13.9	EP	MS204S
In a 30 mL bottle
	Origin		m0 = vial		m1 = m0 + standard		m2 = m1 + LNSW								Final
ID solution	w(SiO2)	u[w(SiO2)]	load	unload	load	unload	load	unload	m0	m1	m2	u(m0)	u(m1)	u(m2)	w(SiO2)	u[w(SiO2)]	Target	Traciability	Prep. Date	Exp. Date	t	Rel Hum	Analyst	Balance
unique	µg/g	µg/g	g	g	g	g	g	g	g	g	g	g	g	g	µg/g	µg/g	%		yyyymmdd	yyyymmdd	°C	%	initials	model
Sw1d2-1	11.8472	0.00766842	8.2068	-0.0001	8.7209	-0.0001	36.7566	0.0001	8.20685	8.72095	36.7565	0.0002	0.0002	0.002	0.213334	0.00018185	1.00701	NIST	20240221	20240222	21.5	13.9	EP	MS204S
Sw1d2-2	11.8472	0.00766842	8.1531	0	8.9246	0	37.2917	0.0001	8.1531	8.9246	37.2916	0.0002	0.0002	0.002	0.313677	0.000234343	0.987103	NIST	20240221	20240222	21.5	13.9	EP	MS204S
Sw1d2-3	11.8472	0.00766842	8.2684	0	9.2921	0	37.6176	0.0003	8.2684	9.2921	37.6175	0.0002	0.0002	0.002	0.413231	0.000292198	0.975292	NIST	20240221	20240222	21.5	13.9	EP	MS204S
Sw1d2-4	11.8472	0.00766842	8.2666	0	9.8104	-0.0001	37.5717	0.0002	8.2666	9.81045	37.5716	0.0002	0.0002	0.002	0.624134	0.000422036	0.982037	NIST	20240221	20240222	21.5	13.9	EP	MS204S
Sw1d2-5	11.8472	0.00766842	8.2036	0.0001	10.255	-0.0002	37.7905	0	8.20355	10.2551	37.7905	0.0002	0.0002	0.002	0.821479	0.00054651	0.969411	NIST	20240221	20240222	21.5	13.9	EP	MS204S
Sw1d2-6	11.8472	0.00766842	8.231	0	14.3393	-0.0001	39.6892	0.0003	8.231	14.3393	39.6891	0.0002	0.0002	0.002	2.30042	0.00150004	1.21075	NIST	20240221	20240222	21.5	13.9	EP	MS204S
Preparation of external calibration for SiO2 analysis by UV-vis
				m0 = mass of vial			m1 = m0 + mass of sample/ST			m2 = m1 + Reagents
				load	unload	mass	load	unload	mass	load	unload	mass		mS	mF
Type	Description		ID	g	g	g	g	g	g	g	g	g	Date	g	g
BLK	Baseline DIW		BSL-DIW										2024-02-21
BLK	Baseline LNSW		BSL-LNSW
BLK	Baseline MOOS-4		BSL-M4
BLK	Baseline SALT-1		BSL-SALT
BLK	Baseline MOOS-3		BSL-M3
BLK	Reag BLK DIW		BLK-DIW
BLK	Reag BLK LNSW		BLK-LNSW
STD	CAL-1		CAL-1	6.1488	-0.0001	6.14885	9.213	0	9.213	9.5355	0.0001	9.53545		3.06415	3.3866
STD	CAL-2		CAL-2	6.1515	-0.0001	6.15155	9.2227	-0.0001	9.22275	9.5437	0	9.5437		3.0712	3.39215
STD	CAL-3		CAL-3	6.1329	-0.0002	6.133	9.199	0	9.199	9.5209	-0.0002	9.521		3.066	3.388
STD	CAL-4		CAL-4	6.1517	0.0002	6.1516	9.2228	0	9.2228	9.5444	0.0001	9.54435		3.0712	3.39275
STD	CAL-5		CAL-5	6.0977	0	6.0977	9.1664	0.0001	9.16635	9.4884	0.0001	9.48835		3.06865	3.39065
SAMPLE	MOOS001a_i		001a_1	6.131	0.0001	6.13095	9.1761	0.0001	9.17605	9.4979	0.0001	9.49785		3.0451	3.3669
SAMPLE	MOOS078a_i		078a_1	6.1186	-0.0001	6.11865	9.1574	0.0002	9.1573	9.4794	0	9.4794		3.03865	3.36075
SAMPLE	MOOS155a_i		155a_1	6.1476	0	6.1476	9.1806	-0.0002	9.1807	9.502	-0.0002	9.5021		3.0331	3.3545
SAMPLE	MOOS232a_i		232a_1	6.1326	0.0001	6.13255	9.167	0	9.167	9.4885	0	9.4885		3.03445	3.35595
SAMPLE	MOOS310a_i		310a_1	6.1266	0	6.1266	9.1714	0.0001	9.17135	9.4919	0	9.4919		3.04475	3.3653
SAMPLE	MOOS001a_ii		001a_2	6.135	-0.0001	6.13505	9.1635	0	9.1635	9.4852	-0.0001	9.48525		3.02845	3.3502
SAMPLE	MOOS078a_ii		078a_2	6.128	-0.0001	6.12805	9.1566	0	9.1566	9.4778	0.0001	9.47775		3.02855	3.3497
SAMPLE	MOOS155a_ii		155a_2	6.1151	0	6.1151	9.1455	-0.0002	9.1456	9.4671	0	9.4671		3.0305	3.352
SAMPLE	MOOS232a_ii		232a_2	6.1332	0	6.1332	9.1729	-0.0001	9.17295	9.4946	0	9.4946		3.03975	3.3614
SAMPLE	MOOS310a_ii		310a_2	6.1341	0.0001	6.13405	9.1744	-0.0002	9.1745	9.4959	-0.0001	9.49595		3.04045	3.3619
QC	SALT-1		SALT1_1	6.1252	-0.0001	6.12525	9.1619	0.0001	9.16185	9.4825	0.0001	9.48245		3.0366	3.3572
QC	MOOS-3		MOOS3	6.1052	0	6.1052	9.1673	0.0002	9.1672	9.4893	0	9.4893		3.062	3.3841
STD	CAL-6		CAL-6	6.1456	0	6.1456	9.207	-0.0001	9.20705	9.5291	0	9.5291	2024-02-21	3.06145	3.3835
Use the 1 cm cuvette and zero the instrument against genpure water
Measure ABS at 810 nm with existing method
Repeat nitrite UV
Preparation of standard solutions nitrite in DIW
	Origin		m0 = vial		m1 = m0 + standard		m2 = m1 + DIW								Final
ID solution	w(NO2)	u[w(NO2)]	load	unload	load	unload	load	unload	m0	m1	m2	u(m0)	u(m1)	u(m2)	w(NO2)	u[w(NO2)]	Target	Traciability	Prep. Date	Exp. Date	t	Rel Hum	Analyst	Balance
unique	µg/g	µg/g	g	g	g	g	g	g	g	g	g	g	g	g	µg/g	µg/g	%		yyyymmdd	yyyymmdd	°C	%	initials	model
N2w1d2-D	1004.06	0	8.1894	0.0001	9.1935	0.0002	35.1691	0	8.18935	9.1934	35.1691	0.0002	0.0002	0.0002	37.3661	0.0105334	N/A	NIST	20240221	20240222	21.5	13.9	EP	MS204S
In a 30 mL bottle
Preparation of standard solutions nitrite in LNSW
	Origin		m0 = vial		m1 = m0 + standard		m2 = m1 + LNSW								Final
ID solution	w(NO2)	u[w(NO2)]	load	unload	load	unload	load	unload	m0	m1	m2	u(m0)	u(m1)	u(m2)	w(NO2)	u[w(NO2)]	Target	Traciability	Prep. Date	Exp. Date	t	Rel Hum	Analyst	Balance
unique	µg/g	µg/g	g	g	g	g	g	g	g	g	g	g	g	g	µg/g	µg/g	%		yyyymmdd	yyyymmdd	°C	%	initials	model
N2w1d2-ST	37.3661	0.0105334	8.1235	0.0001	9.667	-0.0001	35.1403	0	8.12345	9.66705	35.1403	0.0002	0.0002	0.002	2.1349	0.000735151	N/A	NIST	20240221	20240222	21.5	13.9	EP	MS204S
In a 30 mL bottle
	Origin		m0 = vial		m1 = m0 + standard		m2 = m1 + LNSW								Final
ID solution	w(NO2)	u[w(NO2)]	load	unload	load	unload	load	unload	m0	m1	m2	u(m0)	u(m1)	u(m2)	w(NO2)	u[w(NO2)]	Target	Traciability	Prep. Date	Exp. Date	t	Rel Hum	Analyst	Balance
unique	µg/g	µg/g	g	g	g	g	g	g	g	g	g	g	g	g	µg/g	µg/g	%		yyyymmdd	yyyymmdd	°C	%	initials	model
N2w1d2-1	2.1349	0.000735151	8.1888	-0.0001	8.7018	-0.0003	35.7922	-0.0002	8.18885	8.70195	35.7923	0.0002	0.0002	0.002	0.0396841	2.59543e-05	1.04443	NIST	20240221	20240222	21.5	13.9	EP	MS204S
N2w1d2-2	2.1349	0.000735151	8.2674	-0.0001	9.0373	-0.0001	36.1531	0	8.26745	9.03735	36.1531	0.0002	0.0002	0.002	0.0589429	2.9982e-05	1.0342	NIST	20240221	20240222	21.5	13.9	EP	MS204S
N2w1d2-3	2.1349	0.000735151	8.1986	-0.0002	9.2237	0	36.0701	0	8.1987	9.2237	36.0701	0.0002	0.0002	0.002	0.0785133	3.51053e-05	1.03318	NIST	20240221	20240222	21.5	13.9	EP	MS204S
N2w1d2-4	2.1349	0.000735151	8.2099	0	9.7536	0	36.0253	0	8.2099	9.7536	36.0253	0.0002	0.0002	0.002	0.118483	4.70018e-05	1.03944	NIST	20240221	20240222	21.5	13.9	EP	MS204S
N2w1d2-5	2.1349	0.000735151	8.2542	-0.0002	10.6173	0	35.6878	-0.0001	8.2543	10.6173	35.6879	0.0002	0.0002	0.002	0.183891	6.83795e-05	1.02161	NIST	20240221	20240222	21.5	13.9	EP	MS204S
Preparation of external calibration for NO2 analysis by UV-vis
				m0 = mass of vial			m1 = m0 + mass of sample/ST			m2 = m1 + Reagents
				load	unload	mass	load	unload	mass	load	unload	mass		mS	mF
Type	Description		ID	g	g	g	g	g	g	g	g	g	Date	g	g
BLK	Baseline DIW		BSL-DIW										2024-02-21
BLK	Baseline LNSW		BSL-LNSW
BLK	Baseline MOOS-4		BSL-M4
BLK	Baseline MOOS-3		BSL-M3
BLK	Reag BLK DIW		BLK-DIW
BLK	Reag BLK LNSW		BLK-LNSW
STD	CAL-1		CAL-1	7.337	0	7.337	12.452	-0.0001	12.452	12.6531	0	12.6531		5.11505	5.3161
STD	CAL-2		CAL-2	7.3019	0.0002	7.3018	12.4175	-0.0003	12.4177	12.6183	0.0001	12.6182		5.11585	5.31645
STD	CAL-3		CAL-3	7.3347	0	7.3347	12.4648	0.0003	12.4647	12.6659	-0.0001	12.666		5.12995	5.33125
STD	CAL-4		CAL-4	7.3373	-0.0001	7.33735	12.4712	0	12.4712	12.6728	0	12.6728		5.13385	5.33545
STD	CAL-5		CAL-5	7.3178	0.0001	7.31775	12.456	0	12.456	12.657	0.0001	12.657		5.13825	5.3392
SAMPLE	MOOS001a_i		001a_1	7.3215	0.0001	7.32145	12.4002	-0.0001	12.4002	12.6019	-0.0001	12.602		5.0788	5.2805
SAMPLE	MOOS078a_i		078a_1	7.3086	-0.0002	7.3087	12.395	0.0001	12.3949	12.5968	-0.0001	12.5968		5.08625	5.28815
SAMPLE	MOOS155a_i		155a_1	7.3305	0.0001	7.33045	12.4243	0	12.4243	12.6257	0.0001	12.6257		5.09385	5.2952
SAMPLE	MOOS232a_i		232a_1	7.3357	0	7.3357	12.4315	-0.0002	12.4316	12.6326	-0.0002	12.6327		5.0959	5.297
SAMPLE	MOOS310a_i		310a_1	7.3327	-0.0001	7.33275	12.4239	0.0002	12.4238	12.6252	0.0002	12.6251		5.09105	5.29235
QC	MOOS-3		MOOS3	7.3119	0.0001	7.31185	12.2307	0	12.2307	12.4318	0	12.4318	2024-02-21	4.91885	5.11995
2024-02-20 and 2024-02-21 Characterization MOOS-4 [WEEK 1; DAY 1 and 2]: data analysis (verified 2024-04-19)
1. Determination of nitrate by IDMS w1d1
Sample ID	rA*B	u(rA*B)	Date	wA*	u(wA*)	mA*	mB	wA*(mA*/mB)	u(wA*(mA*/mB))
AB1	0.492905	0.0103849	2024-02-20 13:47:33	0.511556	0.000372178	4.98775	0.49695	5.13435	0.00475162
AB2A	0.987366	0.0208025	2024-02-20 13:57:36	1.02817	0.000450487	4.98045	0.49725	10.2981	0.00741711
AB2B	0.9571	0.0201649	2024-02-20 14:07:37	1.02817	0.000450487	4.9881	0.4971	10.317	0.00743207
AB3	1.86949	0.0393878	2024-02-20 14:17:39	2.02459	0.000664311	4.9855	0.498	20.2682	0.0133441
AB2C	1.00123	0.0210946	2024-02-20 16:28:07	1.02817	0.000450487	4.98735	0.49635	10.3311	0.00744921
								Gauss's method (GUM's Linear Approximation)				Monte Carlo method			Ratio wA	Ratio u(wA)	Z-score	Degree of
Sample ID	rAB	u(rAB)	Date	mA	mB	m = mB/mA	u(m)	wA	u(wA)	uR(wA)	R^2	wA	u(wA)	uR(wA)	GS/MT	GS/MT	value	matching
001_A1	1.05779	0.00954987	2024-02-20 14:27:42	5.10555	0.49805	0.0975507	5.5662e-05	1.08749	0.017869	0.0164314	0.998926	1.08833	0.0171629	0.01577	0.999234	1.04114	2.51994	1.07729
078_A1	1.01462	0.00919091	2024-02-20 14:37:45	5.09275	0.49655	0.0975013	5.58017e-05	1.04116	0.0171339	0.0164565	0.998926	1.04203	0.0158163	0.0151784	0.999168	1.08331	-0.209032	1.03332
155_A1	1.00148	0.00906287	2024-02-20 14:47:48	5.08235	0.4971	0.0978091	5.59175e-05	1.03051	0.0169539	0.016452	0.998926	1.03164	0.016108	0.015614	0.998904	1.05252	-0.836611	1.01995
232_A1	1.0016	0.00906791	2024-02-20 14:57:51	5.0881	0.4962	0.0975217	5.58528e-05	1.0276	0.0169086	0.0164544	0.998926	1.02913	0.0162929	0.0158317	0.998515	1.03779	-1.00778	1.02007
310_A1	1.00032	0.00906887	2024-02-20 15:07:53	5.0793	0.49695	0.0978383	5.59513e-05	1.02958	0.0169488	0.0164618	0.998926	1.0315	0.0155476	0.0150728	0.998137	1.09012	-0.891242	1.01876
001_A2	1.0054	0.00912188	2024-02-20 15:17:54	5.09875	0.49725	0.0975239	5.57361e-05	1.03165	0.0169865	0.0164655	0.998926	1.03213	0.0161586	0.0156556	0.999531	1.05124	-0.76959	1.02393
078_A2	0.999372	0.00904159	2024-02-20 15:27:57	5.0915	0.49745	0.0977021	5.58165e-05	1.02714	0.0168974	0.0164509	0.998926	1.02761	0.0160758	0.0156439	0.999543	1.05111	-1.03495	1.0178
155_A2	1.00579	0.00910444	2024-02-20 15:37:59	5.07835	0.4977	0.0980043	5.59626e-05	1.03714	0.0170643	0.0164532	0.998926	1.03798	0.0157573	0.0151807	0.999186	1.08295	-0.446013	1.02433
232_A2	1.00051	0.00905308	2024-02-20 15:48:02	5.0769	0.4975	0.0979929	5.59785e-05	1.03141	0.0169682	0.0164515	0.998926	1.03211	0.0163407	0.0158323	0.999321	1.03841	-0.783581	1.01896
310_A2	1.06894	0.00964266	2024-02-20 15:58:02	5.07695	0.4971	0.0979131	5.59776e-05	1.10343	0.0181206	0.016422	0.998926	1.10408	0.0171886	0.0155684	0.999419	1.05422	3.45886	1.08865
SALT1_113	1.09726	0.00993399	2024-02-20 16:08:04	5.11425	0.49805	0.0973848	5.55665e-05	1.12758	0.0185135	0.0164188	0.998926	1.12943	0.0178308	0.0157875	0.998362	1.03829
MOOS3	1.31241	0.0118533	2024-02-20 16:18:07	5.14335	0.49715	0.0966588	5.52482e-05	1.34816	0.0211332	0.0156756	0.998926	1.35054	0.0214669	0.0158951	0.99824	0.984455
Value with Z-score > 2.5: random contamination of nitrate was the likely cause for these higher results which were excluded for technical reasons
	CRM		Measurement			Comparability					Ratio
Sample	μ	unc	x	s	n	IRMM	ISO	Wald	t-test	Mood, B=2	x/μ
SALT1_113	1.14658	0.0113191	1.12758	0.0185135	3	TRUE	TRUE	TRUE	TRUE	TRUE	0.98343
MOOS3	1.384	0.0075	1.34816	0.0211332	3	FALSE	TRUE	TRUE	TRUE	FALSE	0.974103
Note ICM-21-02 for MOOS-3 stability: nitrate (n = 21) w = 1.3921 μg/g, uw = 0.020 μg/g
n = 3 as the isotope ratio was measured in triplicate
Comparability tests are for information only
MOOS-3 is expired and not properly informative as a QC sample at this point
2. Determination of nitrite by IDMS w1d2
Sample ID	rA*B	u(rA*B)	Date	wA*	u(wA*)	mA*	mB	wA*(mA*/mB)	u(wA*(mA*/mB))
AB1	0.490999	0.00137597	2024-02-21 12:18:15	0.0399518	3.07021e-05	4.98775	0.49695	0.400986	0.000384133
AB2A	0.963499	0.0027001	2024-02-21 12:32:15	0.0802984	4.04063e-05	4.98045	0.49725	0.804268	0.000612505
AB2B	0.968218	0.00271332	2024-02-21 12:46:08	0.0802984	4.04063e-05	4.9881	0.4971	0.805746	0.000613729
AB3	1.87867	0.00526476	2024-02-21 12:59:59	0.158117	6.49831e-05	4.9855	0.498	1.58292	0.00111334
AB2C	0.967401	0.00271103	2024-02-21 15:32:56	0.0802984	4.04063e-05	4.98735	0.49635	0.806843	0.000615083
AB4	2.84668	0.00797751	2024-02-21 16:00:39	0.242152	9.4792e-05	4.98495	0.49835	2.42222	0.00167568
								Gauss's method (GUM's Linear Approximation)				Monte Carlo method			Ratio wA	Ratio u(wA)	Z-score	Degree of
Sample ID	rAB	u(rAB)	Date	mA	mB	m = mB/mA	u(m)	wA	u(wA)	uR(wA)	R^2	wA	u(wA)	uR(wA)	GS/MT	GS/MT	value	matching
001_A1	0.93544	0.00262147	2024-02-21 13:13:55	5.10555	0.49805	0.0975507	5.5662e-05	0.0759502	0.000235963	0.00310681	0.999997	0.0759596	0.000258234	0.00339963	0.999877	0.913755	1.4724	0.967991
078_A1	0.933688	0.00261656	2024-02-21 13:27:48	5.09275	0.49655	0.0975013	5.58017e-05	0.0757668	0.000235466	0.00310778	0.999997	0.0757644	0.000253754	0.00334925	1.00003	0.927932	0.692003	0.966178
155_A1	0.92497	0.00259213	2024-02-21 13:41:46	5.08235	0.4971	0.0978091	5.59175e-05	0.0752818	0.000234209	0.00311109	0.999997	0.0752887	0.000250147	0.0033225	0.999909	0.936285	-1.37074	0.957157
232_A1	0.933356	0.00261563	2024-02-21 13:55:35	5.0881	0.4962	0.0975217	5.58528e-05	0.075755	0.000235445	0.00310798	0.999997	0.0757598	0.000260979	0.00344482	0.999937	0.90216	0.642103	0.965834
310_A1	0.929309	0.00260428	2024-02-21 14:09:26	5.0793	0.49695	0.0978383	5.59513e-05	0.0756647	0.00023527	0.00310938	0.999997	0.0756729	0.000256613	0.00339108	0.999892	0.916831	0.257962	0.961646
001_A2	0.928974	0.00260335	2024-02-21 14:23:23	5.09875	0.49725	0.0975239	5.57361e-05	0.0753939	0.000234433	0.00310945	0.999997	0.0753915	0.000252153	0.00334458	1.00003	0.929727	-0.894044	0.9613
078_A2	0.928495	0.00260201	2024-02-21 14:37:16	5.0915	0.49745	0.0977021	5.58165e-05	0.0754919	0.000234749	0.00310959	0.999997	0.0755012	0.000256218	0.00339356	0.999877	0.916209	-0.477195	0.960805
155_A2	0.929989	0.00260619	2024-02-21 14:51:12	5.07835	0.4977	0.0980043	5.59626e-05	0.0758497	0.000235814	0.00310896	0.999997	0.0758473	0.000253744	0.00334546	1.00003	0.929336	1.04493	0.962351
232_A2	0.924169	0.00258988	2024-02-21 15:05:00	5.0769	0.4975	0.0979929	5.59785e-05	0.0753566	0.00023446	0.00311134	0.999997	0.075353	0.000250672	0.00332664	1.00005	0.935326	-1.05262	0.956328
310_A2	0.926993	0.0025978	2024-02-21 15:19:00	5.07695	0.4971	0.0979131	5.59776e-05	0.0755301	0.000234919	0.00311027	0.999997	0.0755394	0.000256254	0.00339232	0.999877	0.916745	-0.314804	0.95925
MOOS3	1.8423	0.00516285	2024-02-21 15:46:48	5.14335	0.49715	0.0966588	5.52482e-05	0.150133	0.0004566	0.00304131	0.999997	0.150151	0.000522236	0.00347808	0.99988	0.874318
	CRM		Measurement			Comparability					Ratio
Sample	μ	unc	x	s	n	IRMM	ISO	Wald	t-test	Mood, B=2	x/μ
MOOS3	0.1581	0.00115	0.150133	0.0004566	3	FALSE	FALSE	FALSE	FALSE	FALSE	0.949605
Note ICM-21-02 for MOOS-3 stability: nitrate (n = 14) w = 0.1535 μg/g, uw = 0.020 μg/g
At this point the MOOS-3 was not a reliable CRM for validation of nitrite. Comparison of the data with the independent UV-vis method is a better alternative for validation
n = 3 as the isotope ratio was measured in triplicate
Comparability tests are for information only
MOOS-3 is expired and not properly informative as a QC sample at this point
3. Determination of nitrite by UV-vis w1d1
					Baseline	Blank	Grav	Density	Matrix	uncertainty	Linear model: Gauss's method (GUM's Linear Approximation)				Monte Carlo method			Ratio Gauss vs Monte Carlo		Quadratic	Quadratic	Ratio linear
Nitrite signals					signal	signal	signal	signal	signal	signal	w(NO2)	u[w(NO2)]	uR[w(NO2)]	R^2	w(NO2)	u[w(NO2)]	uR[w(NO2)]	w(NO2)	u[w(NO2)]	w1(NO2)	w2(NO2)	vs quadratic	Z-score	Degree of
Sample ID	Date	541nm (Abs)	mS	mF	A(541)	A(541)	A(541)	A(541)	A(541)	A(541)	µg/g	µg/g	%		µg/g	µg/g	%	%	%	µg/g	µg/g	%	value	matching
BLS-DIW	2/20/2024 3:31:31 PM	-0.000252
BSL-LNWS	2/20/2024 3:32:18 PM	-0.000417
BSL-M4	2/20/2024 3:33:13 PM	-0.000417
BSL-M3	2/20/2024 3:33:58 PM	-0.000377
BLK-DIW	2/20/2024 3:34:54 PM	-0.000218			3.4e-05
BLK-LNSW	2/20/2024 3:35:48 PM	2.3e-05			0.00044
CAL1	2/20/2024 3:37:24 PM	0.045523	5.11415	5.31495	0.04594	0.045534	0.0473218	0.0462033	0.0462033	0.000207738	0.0399932	2.63978e-05
CAL2	2/20/2024 3:38:23 PM	0.064783	5.1236	5.32475	0.0652	0.064794	0.0673378	0.0657461	0.0657461	0.000295607	0.0596842	3.74467e-05
CAL3	2/20/2024 3:39:20 PM	0.086985	5.11785	5.31935	0.087402	0.086996	0.0904212	0.0882839	0.0882839	0.000396941	0.078745	4.84803e-05
CAL4	2/20/2024 3:40:15 PM	0.127098	5.10915	5.3098	0.127515	0.127109	0.132101	0.128978	0.128978	0.000579911	0.115643	7.01748e-05
CAL5	2/20/2024 3:41:06 PM	0.171653	5.1439	5.3446	0.17207	0.171664	0.178362	0.174146	0.174146	0.000782992	0.157642	9.52077e-05
001a_1	2/20/2024 3:42:46 PM	0.083905	5.10425	5.30535	0.084322	0.084322	0.0876442	0.0858423	0.0850279	0.000399947	0.0760626	0.00055289	0.00726888	0.999736	0.0760745	0.000399903	0.00525673	0.999844	1.38256	0.0760322	42.4163	1.0004	0.75089	0.969288
078a_1	2/20/2024 3:43:32 PM	0.083475	5.09155	5.2925	0.083892	0.083892	0.087203	0.0854102	0.0845999	0.000397934	0.0756719	0.000552579	0.00730231	0.999736	0.0756595	0.000390458	0.00516072	1.00016	1.41521	0.0756419	42.4167	1.0004	0.0437685	0.964409
155a_1	2/20/2024 3:44:12 PM	0.083304	5.10165	5.3024	0.083721	0.083721	0.0870154	0.0852264	0.0844179	0.000397078	0.0755058	0.000552456	0.00731674	0.999736	0.0755073	0.000389565	0.00515931	0.99998	1.41814	0.075476	42.4168	1.00039	-0.25688	0.962334
232a_1	2/20/2024 3:44:55 PM	0.083229	5.09965	5.3008	0.083646	0.083646	0.0869453	0.0851578	0.0843499	0.000396758	0.0754437	0.000552412	0.00732217	0.999736	0.0754409	0.000388262	0.00514658	1.00004	1.42278	0.075414	42.4169	1.00039	-0.369238	0.961559
310a_1	2/20/2024 3:45:37 PM	0.084108	5.0892	5.2897	0.084525	0.084525	0.087855	0.0860488	0.0852325	0.00040091	0.0762493	0.000553049	0.00725317	0.999736	0.0762501	0.000418565	0.00548937	0.999989	1.3213	0.0762187	42.4161	1.0004	1.0889	0.97162
001a_2	2/20/2024 3:46:18 PM	0.083172	5.1099	5.31085	0.083589	0.083589	0.0868762	0.0850901	0.0842829	0.000396443	0.0753825	0.000552369	0.00732755	0.999736	0.0753903	0.000400782	0.00531609	0.999896	1.37823	0.0753529	42.4169	1.00039	-0.480048	0.960794
078a_2	2/20/2024 3:46:59 PM	0.083875	5.09375	5.2945	0.084292	0.084292	0.087614	0.0858128	0.0849987	0.00039981	0.0760359	0.000552868	0.00727114	0.999736	0.0760329	0.000391331	0.00514686	1.00004	1.41279	0.0760055	42.4163	1.0004	0.7026	0.968955
155a_2	2/20/2024 3:47:41 PM	0.083345	5.09615	5.29655	0.083762	0.083762	0.0870558	0.085266	0.0844571	0.000397263	0.0755416	0.000552482	0.00731362	0.999736	0.0755534	0.000397273	0.00525817	0.999843	1.39069	0.0755118	42.4168	1.00039	-0.192097	0.962781
232a_2	2/20/2024 3:48:24 PM	0.0831	5.08445	5.28515	0.083517	0.083517	0.0868137	0.0850289	0.0842222	0.000396158	0.0753272	0.00055233	0.00733242	0.999736	0.075326	0.000391348	0.00519539	1.00002	1.41135	0.0752976	42.417	1.00039	-0.580223	0.960103
310a_2	2/20/2024 3:49:07 PM	0.083043	5.0968	5.29675	0.08346	0.08346	0.0867342	0.084951	0.0841451	0.000395795	0.0752567	0.000552282	0.00733864	0.999736	0.0752792	0.000390512	0.00518751	0.999702	1.41425	0.0752273	42.4171	1.00039	-0.707671	0.959224
MOOS3	2/20/2024 3:50:04 PM	0.163399	5.14525	5.34625	0.163776	0.163776	0.170174	0.165105	0.165105	0.000742343	0.149154	0.000958091	0.00642348	0.999736	0.14912	0.000848831	0.00569226	1.00023	1.12872	0.149169	42.3431	0.999903
	CRM		Measurement			Comparability					Ratio
Sample	μ	unc	x	s	n	IRMM	ISO	Wald	t-test	Mood, B=2	x/μ
MOOS3	0.1581	0.00115	0.149154	0.000958091	3	FALSE	FALSE	FALSE	FALSE	FALSE	0.943418
Note ICM-21-02 for MOOS-3 stability: nitrate (n = 14) w = 0.1535 μg/g, uw = 0.020 μg/g
At this point the MOOS-3 was not a reliable CRM for validation of nitrite. Comparison of the data with the independent UV-vis method is a better alternative for validation
n = 3 as the isotope ratio was measured in triplicate
Comparability tests are for information only
MOOS-3 is expired and not properly informative as a QC sample at this point
4. Determination of phosphate by UV-vis w1d1
					Baseline	Blank	Grav	Density	Matrix	uncertainty	Linear model: Gauss's method (GUM's Linear Approximation)				Monte Carlo method			Ratio Gauss vs Monte Carlo		Quadratic	Quadratic	Ratio linear
Phosphate signals					signal	signal	signal	signal	signal	signal	w(PO4)	u[w(PO4)]	uR[w(PO4)]	R^2	w(PO4)	u[w(PO4)]	uR[w(PO4)]	w(PO4)	u[w(PO4)]	w1(PO4)	w2(PO4)	vs quadratic	Z-score	Degree of
Sample ID	Date	890nm (Abs)	mS	mF	A(890)	A(890)	A(890)	A(890)	A(890)	A(890)	µg/g	µg/g	%		µg/g	µg/g	%	%	%	µg/g	µg/g	%	value	matching
BLS-DIW	2/20/2024 5:17:55 PM	-0.000594
BSL-LNWS	2/20/2024 5:18:37 PM	-0.00262
BSL-M4	2/20/2024 5:19:59 PM	-0.001955
BSL-SALT	2/20/2024 5:20:43 PM	0.000197
BSL-M3	2/20/2024 5:21:31 PM	-0.002503
BLK-DIW	2/20/2024 5:22:30 PM	-0.000605			-1.1e-05
BLK-LNSW	2/20/2024 5:23:42 PM	-0.002192			0.000428
CAL1	2/20/2024 5:24:54 PM	0.1337	6.1619	6.94585	0.13632	0.135881	0.153169	0.149548	0.149548	0.000582253	0.129295	4.99193e-05
CAL2	2/20/2024 5:25:55 PM	0.201976	6.14265	6.9272	0.204596	0.204157	0.230232	0.22479	0.22479	0.000875202	0.192954	6.31276e-05
CAL3	2/20/2024 5:26:51 PM	0.266789	6.1377	6.9215	0.269409	0.26897	0.303318	0.296149	0.296149	0.00115303	0.254576	7.73964e-05
CAL4	2/20/2024 5:28:05 PM	0.390802	6.14855	6.93315	0.393422	0.392983	0.443131	0.432656	0.432656	0.00168451	0.373865	0.000106811
CAL5	2/20/2024 5:29:08 PM	0.535407	6.14315	6.92815	0.538027	0.537588	0.606283	0.591953	0.591953	0.00230472	0.509644	0.000142466
001a_1	2/20/2024 5:30:41 PM	0.273734	6.12585	6.9116	0.275689	0.275689	0.311051	0.304656	0.304656	0.00118615	0.262451	0.00110076	0.00419416	0.999974	0.262486	0.00112979	0.0043042	0.999868	0.974307	0.262534	-187.587	0.999682	-0.652557	1.02549
078a_1	2/20/2024 5:31:27 PM	0.275488	6.1294	6.91505	0.277443	0.277443	0.313005	0.30657	0.30657	0.0011936	0.2641	0.00110636	0.00418915	0.999974	0.264102	0.00118509	0.00448723	0.999992	0.933565	0.264185	-187.589	0.99968	0.842037	1.03194
155a_1	2/20/2024 5:32:15 PM	0.274776	6.13175	6.91705	0.276731	0.276731	0.312172	0.305754	0.305754	0.00119043	0.263397	0.00110397	0.00419127	0.999974	0.263417	0.00112615	0.00427515	0.999926	0.980306	0.263481	-187.588	0.999681	0.205099	1.02919
232a_1	2/20/2024 5:33:00 PM	0.274649	6.1444	6.92545	0.276604	0.276604	0.311765	0.305355	0.305355	0.00118887	0.263053	0.0011028	0.00419231	0.999974	0.263074	0.00112438	0.00427399	0.999919	0.98081	0.263137	-187.588	0.999681	-0.106634	1.02785
310a_1	2/20/2024 5:33:44 PM	0.275842	6.1258	6.90895	0.277797	0.277797	0.313312	0.30687	0.30687	0.00119477	0.264359	0.00110724	0.00418838	0.999974	0.264423	0.00112297	0.00424686	0.999758	0.985991	0.264444	-187.589	0.99968	1.07682	1.03295
001a_2	2/20/2024 5:34:23 PM	0.274595	6.1241	6.90805	0.27655	0.27655	0.311951	0.305538	0.305538	0.00118959	0.263211	0.00110334	0.00419183	0.999974	0.263175	0.00110884	0.00421333	1.00013	0.995032	0.263295	-187.588	0.999681	0.0361208	1.02846
078a_2	2/20/2024 5:35:06 PM	0.275476	6.14165	6.92585	0.277431	0.277431	0.312855	0.306423	0.306423	0.00119303	0.263974	0.00110593	0.00418953	0.999974	0.26399	0.00113434	0.00429689	0.999937	0.974953	0.264058	-187.588	0.99968	0.72732	1.03144
155a_2	2/20/2024 5:36:02 PM	0.274698	6.1178	6.9012	0.276653	0.276653	0.312079	0.305663	0.305663	0.00119007	0.263319	0.0011037	0.00419151	0.999974	0.263319	0.00113532	0.00431157	0.999999	0.972152	0.263403	-187.588	0.999681	0.133868	1.02888
232a_2	2/20/2024 5:36:55 PM	0.274563	6.1391	6.9231	0.276518	0.276518	0.311831	0.30542	0.30542	0.00118913	0.263109	0.00110299	0.00419214	0.999974	0.263058	0.0011282	0.00428877	1.00019	0.977659	0.263193	-187.588	0.999681	-0.0559274	1.02807
310a_2	2/20/2024 5:37:45 PM	0.271957	6.1183	6.9025	0.273912	0.273912	0.30902	0.302667	0.302667	0.00117841	0.260736	0.00109498	0.00419956	0.999974	0.260758	0.00113486	0.00435218	0.999919	0.964854	0.260819	-187.585	0.999684	-2.20615	1.0188
SALT1_113	2/20/2024 5:39:17 PM	0.156772	6.13915	6.92405	0.156575	0.156575	0.176593	0.172587	0.172587	0.000671954	0.148626	0.000820151	0.00551821	0.999974	0.148638	0.000768213	0.00516834	0.999921	1.06761	0.148569	-187.473	1.00039
MOOS3	2/20/2024 5:40:31 PM	0.15339	6.1537	6.93635	0.155893	0.155893	0.17572	0.170486	0.170486	0.000663773	0.146816	0.000817962	0.00557135	0.999974	0.146801	0.000768425	0.00523446	1.0001	1.06446	0.146755	-187.471	1.00042
	CRM		Measurement			Comparability					Ratio
Sample	μ	unc	x	s	n	IRMM	ISO	Wald	t-test	Mood, B=2	x/μ
SALT1_113	0.149417	0.000974291	0.148626	0.000820151	3	TRUE	TRUE	TRUE	TRUE	TRUE	0.994708
MOOS3	0.147	0.0065	0.146816	0.000817962	3	TRUE	TRUE	TRUE	TRUE	TRUE	0.998746
Note ICM-21-02 for MOOS-3 stability: phosphate (n = 21) w = 0.1569 μg/g, uw = 0.0095 μg/g
n = 3 as the isotope ratio was measured in triplicate
Comparability tests are for information only
MOOS-3 is expired and not properly informative as a QC sample at this point
5. Determination of silicate by UV-vis w1d2
					Baseline	Blank	Grav	Density	Matrix	uncertainty	Linear model: Gauss's method (GUM's Linear Approximation)				Monte Carlo method			Ratio Gauss vs Monte Carlo		Quadratic	Quadratic	Ratio linear
Silicate signals					signal	signal	signal	signal	signal	signal	w(SiO2)	u[w(SiO2)]	uR[w(SiO2)]	R^2	w(SiO2)	u[w(SiO2)]	uR[w(SiO2)]	w(SiO2)	u[w(SiO2)]	w1(SiO2)	w2(SiO2)	vs quadratic	Z-score	Degree of
Sample ID	Date	810nm (Abs)	mS	mF	A(810)	A(810)	A(810)	A(810)	A(810)	A(810)	µg/g	µg/g	%		µg/g	µg/g	%	%	%	µg/g	µg/g	%	value	matching
BLS-DIW	2/21/2024 11:43:54 AM	0.000828
BSL-LNWS	2/21/2024 11:44:34 AM	-0.000282
BSL-M4	2/21/2024 11:45:09 AM	-0.000234
BSL-SALT	2/21/2024 11:45:45 AM	6e-06
BSL-M3	2/21/2024 11:46:19 AM	3.8e-05
BLK-DIW	2/21/2024 11:47:01 AM	0.000217			-0.000611
BLK-LNSW	2/21/2024 11:47:41 AM	0.011604			0.011886
CAL1	2/21/2024 11:48:24 AM	0.071961	3.06415	3.3866	0.072243	0.059746	0.0660333	0.0644724	0.0644724	0.000419862	0.213334	0.00018185
CAL2	2/21/2024 11:49:04 AM	0.100088	3.0712	3.39215	0.10037	0.087873	0.097056	0.0947619	0.0947619	0.000617115	0.313677	0.000234343
CAL3	2/21/2024 11:49:47 AM	0.128589	3.066	3.388	0.128871	0.116374	0.128596	0.125556	0.125556	0.000817657	0.413231	0.000292198
CAL4	2/21/2024 11:50:34 AM	0.187859	3.0712	3.39275	0.188141	0.175644	0.194034	0.189447	0.189447	0.00123373	0.624134	0.000422036
CAL5	2/21/2024 11:51:30 AM	0.242435	3.06865	3.39065	0.242717	0.23022	0.254377	0.248365	0.248365	0.00161742	0.821479	0.00054651
CAL6	2/21/2024 12:00:27 PM	0.661927	3.06145	3.3835	0.662209	0.649712	0.718059	0.701086	0.701086	0.00456566	2.30042	0.00150004
001a_1	2/21/2024 11:52:29 AM	0.11764	3.0451	3.3669	0.117874	0.117874	0.130331	0.127651	0.127651	0.000831299	0.421443	0.00282899	0.00671261	0.999973	0.421566	0.00298181	0.00707318	0.999708	0.948747	0.42038	38.1739	1.00253	-1.58307	1.01349
078a_1	2/21/2024 11:53:08 AM	0.118191	3.03865	3.36075	0.118425	0.118425	0.130978	0.128285	0.128285	0.000835429	0.423538	0.00284187	0.00670983	0.999973	0.423547	0.00307396	0.00725766	0.99998	0.924498	0.422464	38.1718	1.00254	-0.849895	1.01853
155a_1	2/21/2024 11:53:53 AM	0.11924	3.0331	3.3545	0.119474	0.119474	0.132134	0.129417	0.129417	0.000842801	0.427278	0.00286492	0.00670504	0.999973	0.427339	0.00311237	0.00728313	0.999857	0.920494	0.426184	38.1681	1.00257	0.458868	1.02751
232a_1	2/21/2024 11:54:31 AM	0.11856	3.03445	3.35595	0.118794	0.118794	0.13138	0.128679	0.128679	0.000837994	0.424839	0.00284988	0.00670814	0.999973	0.424915	0.00310727	0.00731268	0.999821	0.917166	0.423758	38.1705	1.00255	-0.394629	1.02165
310a_1	2/21/2024 11:55:10 AM	0.119785	3.04475	3.3653	0.120019	0.120019	0.132655	0.129927	0.129927	0.000846122	0.428962	0.00287532	0.00670296	0.999973	0.428965	0.00309373	0.00721207	0.999993	0.929403	0.42786	38.1664	1.00258	1.04835	1.03156
001a_2	2/21/2024 11:55:49 AM	0.11821	3.02845	3.3502	0.118444	0.118444	0.131028	0.128334	0.128334	0.000835746	0.423699	0.00284286	0.00670962	0.999973	0.4238	0.00303682	0.00716568	0.99976	0.93613	0.422623	38.1716	1.00254	-0.793717	1.01891
078a_2	2/21/2024 11:56:26 AM	0.119827	3.02855	3.3497	0.120061	0.120061	0.132792	0.130062	0.130062	0.000847001	0.429408	0.00287807	0.00670242	0.999973	0.429579	0.00310659	0.00723171	0.999602	0.926441	0.428304	38.166	1.00258	1.20441	1.03263
155a_2	2/21/2024 11:57:02 AM	0.118369	3.0305	3.352	0.118603	0.118603	0.131185	0.128488	0.128488	0.000836751	0.424209	0.002846	0.00670895	0.999973	0.424331	0.00303721	0.00715765	0.999711	0.937041	0.423131	38.1711	1.00255	-0.615276	1.02014
232a_2	2/21/2024 11:57:35 AM	0.119736	3.03975	3.3614	0.11997	0.11997	0.132665	0.129937	0.129937	0.000846186	0.428995	0.00287552	0.00670292	0.999973	0.429002	0.00322103	0.0075082	0.999982	0.892732	0.427893	38.1664	1.00258	1.05971	1.03164
310a_2	2/21/2024 11:58:10 AM	0.119271	3.04045	3.3619	0.119505	0.119505	0.13214	0.129423	0.129423	0.000842837	0.427296	0.00286503	0.00670502	0.999973	0.427415	0.00308766	0.00722404	0.999722	0.927896	0.426202	38.1681	1.00257	0.465252	1.02756
SALT1_113	2/21/2024 11:59:02 AM	0.149799	3.0366	3.3572	0.149793	0.149793	0.165608	0.161851	0.161851	0.00105402	0.534422	0.00354782	0.00663862	0.999973	0.534527	0.00390705	0.00730936	0.999802	0.908055	0.533094	38.0612	1.00249
MOOS3	2/21/2024 11:59:42 AM	0.492051	3.062	3.3841	0.492013	0.492013	0.543769	0.527573	0.527573	0.0034357	1.73264	0.0113754	0.00656535	0.999993	1.73295	0.0149776	0.00864283	0.999825	0.759496	1.73536	-217.959	0.998432
	CRM		Measurement			Comparability					Ratio
Sample	μ	unc	x	s	n	IRMM	ISO	Wald	t-test	Mood, B=2	x/μ
SALT1_113	0.52039	0.0083172	0.534422	0.00354782	3	TRUE	TRUE	TRUE	FALSE	TRUE	1.02696
MOOS3	1.77	0.02	1.73264	0.0113754	3	TRUE	TRUE	TRUE	FALSE	TRUE	0.978894
Note ICM-21-02 for MOOS-3 stability: silicate (n = 7) w = 1.747 μg/g, uw = 0.010 μg/g
n = 3 as the isotope ratio was measured in triplicate
Comparability tests are for information only
MOOS-3 is expired and not properly informative as a QC sample at this point
6. Determination of nitrite by UV-vis w1d2
					Baseline	Blank	Grav	Density	Matrix	uncertainty	Linear model: Gauss's method (GUM's Linear Approximation)				Monte Carlo method			Ratio Gauss vs Monte Carlo		Quadratic	Quadratic	Ratio linear
Nitrite signals					signal	signal	signal	signal	signal	signal	w(NO2)	u[w(NO2)]	uR[w(NO2)]	R^2	w(NO2)	u[w(NO2)]	uR[w(NO2)]	w(NO2)	u[w(NO2)]	w1(NO2)	w2(NO2)	vs quadratic	Z-score	Degree of
Sample ID	Date	541nm (Abs)	mS	mF	A(541)	A(541)	A(541)	A(541)	A(541)	A(541)	µg/g	µg/g	%		µg/g	µg/g	%	%	%	µg/g	µg/g	%	value	matching
BLS-DIW	2/21/2024 1:35:24 PM	1.2e-05
BSL-LNWS	2/21/2024 1:36:29 PM	-8.7e-05
BSL-M4	2/21/2024 1:37:26 PM	-0.000158
BSL-M3	2/21/2024 1:38:07 PM	4.3e-05
BLK-DIW	2/21/2024 1:38:43 PM	9.1e-05			7.9e-05
BLK-LNSW	2/21/2024 1:39:25 PM	5e-06			9.2e-05
CAL1	2/21/2024 1:40:11 PM	0.044309	5.11505	5.3161	0.044396	0.044383	0.0461275	0.0450372	0.0450372	0.000202495	0.0396841	2.59543e-05
CAL2	2/21/2024 1:40:59 PM	0.065183	5.11585	5.31645	0.06527	0.065257	0.0678158	0.0662129	0.0662129	0.000297705	0.0589429	2.9982e-05
CAL3	2/21/2024 1:41:49 PM	0.087086	5.12995	5.33125	0.087173	0.08716	0.0905802	0.0884391	0.0884391	0.000397638	0.0785133	3.51053e-05
CAL4	2/21/2024 1:42:41 PM	0.131095	5.13385	5.33545	0.131182	0.131169	0.13632	0.133098	0.133098	0.000598431	0.118483	4.70018e-05
CAL5	2/21/2024 1:43:29 PM	0.200797	5.13825	5.3392	0.200884	0.200871	0.208727	0.203793	0.203793	0.000916291	0.183891	6.83795e-05
001a_1	2/21/2024 1:44:41 PM	0.084117	5.0788	5.2805	0.084275	0.084275	0.0876219	0.0858205	0.0850063	0.000382204	0.0756647	0.000455035	0.00601384	0.999914	0.0756864	0.000378157	0.00499637	0.999713	1.2033	0.0753631	5.03587	1.004	0.108197	0.967341
078a_1	2/21/2024 1:45:23 PM	0.08412	5.08625	5.28815	0.084278	0.084278	0.0876234	0.085822	0.0850078	0.000382211	0.075666	0.000455038	0.00601377	0.999914	0.0756776	0.000382903	0.00505966	0.999847	1.18839	0.0753644	5.03587	1.004	0.111158	0.967358
155a_1	2/21/2024 1:46:03 PM	0.084168	5.09385	5.2952	0.084326	0.084326	0.0876592	0.085857	0.0850425	0.000382367	0.0756975	0.000455106	0.00601216	0.999914	0.0757039	0.000381557	0.00504013	0.999916	1.19276	0.0753954	5.03584	1.00401	0.180409	0.967753
232a_1	2/21/2024 1:46:44 PM	0.084109	5.0959	5.297	0.084267	0.084267	0.0875924	0.0857916	0.0849777	0.000382075	0.0756387	0.000454979	0.00601516	0.999914	0.0756398	0.000400428	0.00529388	0.999985	1.13623	0.0753375	5.0359	1.004	0.0512017	0.967016
310a_1	2/21/2024 1:47:23 PM	0.083853	5.09105	5.29235	0.084011	0.084011	0.0873328	0.0855373	0.0847258	0.000380943	0.0754102	0.000454491	0.00602692	0.999914	0.0754318	0.000376984	0.00499767	0.999713	1.2056	0.0751125	5.03613	1.00396	-0.450966	0.964149
MOOS3	2/21/2024 1:48:24 PM	0.16705	4.91885	5.11995	0.167007	0.167007	0.173835	0.168657	0.168657	0.000758313	0.151548	0.00079823	0.00526717	0.999914	0.151574	0.000854321	0.00563633	0.999829	0.934344	0.151242	4.96	1.00203
	CRM		Measurement			Comparability					Ratio
Sample	μ	unc	x	s	n	IRMM	ISO	Wald	t-test	Mood, B=2	x/μ
MOOS3	0.1581	0.00115	0.151548	0.00079823	3	FALSE	FALSE	FALSE	FALSE	FALSE	0.958558
Note ICM-21-02 for MOOS-3 stability: nitrate (n = 14) w = 0.1535 μg/g, uw = 0.020 μg/g
At this point the MOOS-3 was not a reliable CRM for validation of nitrite. Comparison of the data with the independent UV-vis method is a better alternative for validation
n = 3 as the isotope ratio was measured in triplicate
Comparability tests are for information only
MOOS-3 is expired and not properly informative as a QC sample at this point
2024-03-05 and 2024-03-06 Characterization MOOS-4 [WEEK 2; DAY 1 and 2]: sample preparation (verified 2024-04-19)
Balance calibration
Weigh the unoped units
UV-vis performance verification
Preparation of standard solutions silicate in DIW
	Origin		m0 = vial		m1 = m0 + standard		m2 = m1 + DIW								Final
ID solution	w(SiO2)	u[w(SiO2)]	load	unload	load	unload	load	unload	m0	m1	m2	u(m0)	u(m1)	u(m2)	w(SiO2)	u[w(SiO2)]	Target	Traciability	Prep. Date	Exp. Date	t	Rel Hum	Analyst	Balance
unique	µg/g	µg/g	g	g	g	g	g	g	g	g	g	g	g	g	µg/g	µg/g	%		yyyymmdd	yyyymmdd	°C	%	initials	model
Sw2d1-D	21432.1	0	11.7875	0	12.8359	0	41.9695	0	11.7875	12.8359	41.9695	0.0002	0.0002	0.0002	744.463	0.200966	N/A	NIST	20240305	20240306	22.7	31.3	EP	MS204S
In a 50 mL bottle
Preparation of standard solutions phosphate and silicate in LNSW
	Origin		Origin		m0 = vial		m1 = m0 + PO4 standard		m2 = m1 + SiO2 standard		m3 = m2 + LNSW										Final		Final		Target
ID solution	w(PO4)	u[w(PO4)]	w(SiO2)	u[w(SiO2)]	load	unload	load	unload	load	unload	load	unload	m0	m1	m2	m3	u(m0)	u(m1)	u(m2)	u(m3)	w(PO4)	u[w(PO4)]	w(SiO2)	u[w(SiO2)]	PO4	SiO2	Traciability	Prep. Date	Exp. Date	t	Rel Hum	Analyst	Balance
unique	µg/g	µg/g	µg/g	µg/g	g	g	g	g	g	g	g	g	g	g	g	g	g	g	g	g	µg/g	µg/g	µg/g	µg/g	%	%		yyyymmdd	yyyymmdd	°C	%	initials	model
PSw2d1-ST	1000.5	0	744.463	0.200966	11.8017	0	12.575	0	14.312	-0.0001	42.239	0.0002	11.8017	12.575	14.312	42.2389	0.0002	0.0002	0.0002	0.002	25.4191	0.00944763	42.4865	0.0136847	N/A	N/A	NIST	20240305	20240306	22.7	31.3	EP	MS204S
In a 50 mL bottle
	Origin		Origin		m0 = vial		m1 = m0 + standard		m2 = m1 + LNSW								Final		Final		Target
ID solution	w(PO4)	u[w(PO4)]	w(SiO2)	u[w(SiO2)]	load	unload	load	unload	load	unload	m0	m1	m2	u(m0)	u(m1)	u(m2)	w(PO4)	u[w(PO4)]	w(SiO2)	u[w(SiO2)]	PO4	SiO2	Traciability	Prep. Date	Exp. Date	t	Rel Hum	Analyst	Balance
unique	µg/g	µg/g	µg/g	µg/g	g	g	g	g	g	g	g	g	g	g	g	g	µg/g	µg/g	µg/g	µg/g	%	%		yyyymmdd	yyyymmdd	°C	%	initials	model
PSw2d1-0	25.4191	0.00944763	42.4865	0.0136847	8.1929	-0.0001	15.8493	0	36.2341	-0.0002	8.19295	15.8493	36.2342	0.0002	0.0002	0.002	6.94041	0.00263958	11.6005	0.00385178	N/A	N/A	NIST	20240305	20240306	22.7	31.3	EP	MS204S
PSw2d1-1	6.94041	0.00263958	11.6005	0.00385178	8.182	-0.0001	8.6977	0	35.8851	0.0001	8.18205	8.6977	35.885	0.0002	0.0002	0.002	0.129185	8.67351e-05	0.215925	0.000139332	0.982024	1.01924	NIST	20240305	20240306	22.7	31.3	EP	MS204S
PSw2d1-2	6.94041	0.00263958	11.6005	0.00385178	8.1876	0	8.9603	-0.0002	35.5318	0.0002	8.1876	8.9604	35.5317	0.0002	0.0002	0.002	0.19615	0.000104532	0.327852	0.000163797	0.994045	1.03171	NIST	20240305	20240306	22.7	31.3	EP	MS204S
PSw2d1-3	6.94041	0.00263958	11.6005	0.00385178	8.1214	-0.0001	9.1493	-0.0001	35.66	0.0001	8.12145	9.14935	35.6599	0.0002	0.0002	0.002	0.259057	0.000123069	0.432998	0.00018938	0.984633	1.02194	NIST	20240305	20240306	22.7	31.3	EP	MS204S
PSw2d1-4	6.94041	0.00263958	11.6005	0.00385178	8.2168	0	9.7594	0	35.7377	0.0001	8.2168	9.7594	35.7376	0.0002	0.0002	0.002	0.389024	0.00016669	0.650229	0.000251162	0.985744	1.0231	NIST	20240305	20240306	22.7	31.3	EP	MS204S
PSw2d1-5	6.94041	0.00263958	11.6005	0.00385178	8.1149	-0.0002	10.1706	-0.0001	35.9109	0.0001	8.115	10.1707	35.9108	0.0002	0.0002	0.002	0.51328	0.000210886	0.857915	0.000314528	0.975446	1.01241	NIST	20240305	20240306	22.7	31.3	EP	MS204S
PSw2d1-6	6.94041	0.00263958	11.6005	0.00385178	8.2155	0	12.8051	0.0002	37.3468	0.0001	8.2155	12.805	37.3468	0.0002	0.0002	0.002	1.09343	0.000427981	1.8276	0.000629945	N/A	1.01533	NIST	20240305	20240306	22.7	31.3	EP	MS204S
Preparation of standard solutions nitrite, nitrate in water for IDMS experiment
	Origin		m0 = vial		m1 = m0 + standard		m2 = m1 + DIW								Final
ID solution	w(NO2)	u[w(NO2)]	load	unload	load	unload	load	unload	m0	m1	m2	u(m0)	u(m1)	u(m2)	w(NO2)	u[w(NO2)]	Target	Traciability	Prep. Date	Exp. Date	t	Rel Hum	Analyst	Balance
unique	µg/g	µg/g	g	g	g	g	g	g	g	g	g	g	g	g	µg/g	µg/g	%		yyyymmdd	yyyymmdd	°C	%	initials	model
N2w2-D	1004.06	0	11.7917	0.0002	14.7713	0	42.2424	0.0001	11.7916	14.7713	42.2424	0.0002	0.0002	0.0002	98.2506	0.0093708	N/A	NIST	20240305	20240306	22.7	31.3	EP	MS204S
In a 50 mL bottle
	Origin		Origin		m0 = vial		m1 = m0 + NO2 standard		m2 = m1 + NO3 standard		m3 = m2 + DIW										Final		Final		Target
ID solution	w(NO2)	u[w(NO2)]	w(NO3)	u[w(NO3)]	load	unload	load	unload	load	unload	load	unload	m0	m1	m2	m3	u(m0)	u(m1)	u(m2)	u(m3)	w(NO2)	u[w(NO2)]	w(NO3)	u[w(NO3)]	NO2	NO3	Traciability	Prep. Date	Exp. Date	t	Rel Hum	Analyst	Balance
unique	µg/g	µg/g	µg/g	µg/g	g	g	g	g	g	g	g	g	g	g	g	g	g	g	g	g	µg/g	µg/g	µg/g	µg/g	%	%		yyyymmdd	yyyymmdd	°C	%	initials	model
N2N3w2-ST	98.2506	0.0093708	1000.6	0	11.797	0	12.5489	0.0001	13.553	0.0001	39.9599	0.0001	11.797	12.5488	13.553	39.9598	0.0002	0.0002	0.0002	0.0002	2.62295	0.0010183	35.6747	0.0100555	N/A	N/A	NIST	20240305	20240306	22.7	31.3	EP	MS204S
In a 50 mL bottle
	Origin		Origin		m0 = mass of vial		m1 = m0 + mass of standard		m2 = m1 + mass of DIW								Final		Final		Target
ID solution	w(NO2)	u[w(NO2)]	w(NO3)	u[w(NO3)]	load	unload	load	unload	load	unload	m0	m1	m2	u(m0)	u(m1)	u(m2)	w(NO2)	u[w(NO2)]	w(NO3)	u[w(NO3)]	NO2	NO3	Traciability	Prep. Date	Exp. Date	t	Rel Hum	Analyst	Balance
unique	µg/g	µg/g	µg/g	µg/g	g	g	g	g	g	g	g	g	g	g	g	g	µg/g	µg/g	µg/g	µg/g	%	%		yyyymmdd	yyyymmdd	°C	%	initials	model
N2N3w2-1	2.62295	0.0010183	35.6747	0.0100555	8.203	0.0002	8.604	0.0001	35.208	0.0001	8.2029	8.60395	35.2079	0.0002	0.0002	0.0002	0.0389532	3.13619e-05	0.529803	0.000402422	1.00412	0.997905	NIST	20240305	20240306	22.7	31.3	EP	MS204S
N2N3w2-2	2.62295	0.0010183	35.6747	0.0100555	8.2763	-0.0001	9.0776	-0.0001	35.2139	-0.0001	8.27635	9.07765	35.214	0.0002	0.0002	0.0002	0.0780236	4.09476e-05	1.0612	0.000479486	1.00563	0.999406	NIST	20240305	20240306	22.7	31.3	EP	MS204S
N2N3w2-3	2.62295	0.0010183	35.6747	0.0100555	8.2601	0.0002	9.8675	0	35.3754	0.0001	8.26	9.8675	35.3753	0.0002	0.0002	0.0002	0.155498	6.62993e-05	2.11493	0.00070309	1.00209	0.99589	NIST	20240305	20240306	22.7	31.3	EP	MS204S
N2N3w2-4	2.62295	0.0010183	35.6747	0.0100555	8.2216	-0.0001	10.6394	0	35.3063	-0.0001	8.22165	10.6394	35.3064	0.0002	0.0002	0.0002	0.234141	9.49687e-05	3.18455	0.000972429	1.00593	0.999705	NIST	20240305	20240306	22.7	31.3	EP	MS204S
In 30 mL bottles
Preparation of isotope dilution blends for NO2 and NO3 analysis by HS GC-MS
				m0 = mass of vial			m1 = m0 + mass of sample/ST			m2 = m1 + IntST
				load	unload	mass	load	unload	mass	load	unload	mass		mA	mB
Type	Description		ID	g	g	g	g	g	g	g	g	g	Date	g	g
BLK	Reag BLK DIW		BLK-DIW										2024-03-05
BLK	Reag BLK 3.5% NaCl		BLK-NaCl
BLK	IntST BLK DIW		BLK-IS-DIW	7.3247	-0.0002	7.3248	15.3167	-0.0001	15.3168	16.1132	0.0001	16.1131		7.99195	0.7964
BLK	InST BLK 3.5% NaCl		BLK-IS-NaCl	7.3203	0	7.3203	15.5114	0.0001	15.5114	16.3071	0	16.3071		8.19105	0.79575
CAL	A*B-1		AB1	7.3451	0.0001	7.34505	15.3301	0.0001	15.33	16.1255	0	16.1255		7.985	0.79545
CAL	A*B-2A		AB2a	7.3262	0.0001	7.32615	15.3146	0.0002	15.3145	16.1108	0	16.1108		7.98835	0.7963
CAL	A*B-2B		AB2b	7.3069	-0.0002	7.307	15.336	0	15.336	16.1321	0	16.1321		8.029	0.7961
CAL	A*B-3		AB3	7.2979	0	7.2979	15.2764	0	15.2764	16.0721	0.0001	16.072		7.9785	0.79565
SAMPLE	MOOS052a_i		052a_1	7.3385	-0.0001	7.33855	15.5317	-0.0001	15.5318	16.3272	0	16.3272		8.1932	0.79545
SAMPLE	MOOS130a_i		130a_1	7.2987	0	7.2987	15.4391	0	15.4391	16.2338	0	16.2338		8.1404	0.7947
SAMPLE	MOOS207a_i		207a_1	7.3196	-0.0001	7.31965	15.4413	0	15.4413	16.2377	0	16.2377		8.12165	0.7964
SAMPLE	MOOS284a_i		284a_1	7.3131	0.0002	7.313	15.4336	0	15.4336	16.2296	0.0001	16.2295		8.1206	0.79595
SAMPLE	MOOS360a_i		360a_1	7.3442	-0.0001	7.34425	15.4595	0	15.4595	16.2525	0.0001	16.2524		8.11525	0.79295
SAMPLE	MOOS052a_ii		052a_2	7.3095	0.0002	7.3094	15.4286	-0.0002	15.4287	16.2229	-0.0002	16.223		8.1193	0.7943
SAMPLE	MOOS130a_ii		130a_2	7.3357	-0.0002	7.3358	15.4546	-0.0001	15.4546	16.2519	0	16.2519		8.11885	0.79725
SAMPLE	MOOS207a_ii		207a_2	7.3204	0	7.3204	15.4232	0.0001	15.4231	16.217	0	16.217		8.10275	0.79385
SAMPLE	MOOS284a_ii		284a_2	7.312	0	7.312	15.416	0	15.416	16.2134	0	16.2134		8.104	0.7974
SAMPLE	MOOS360a_ii		360a_2	7.3153	0.0001	7.31525	15.427	-0.0001	15.427	16.2211	-0.0002	16.2212		8.1118	0.79415
QC	SALT-1		SALT1_309	7.3137	0.0001	7.31365	15.5048	0	15.5048	16.2976	-0.0003	16.2978		8.19115	0.79295
QC	MOOS-3		MOOS3	7.3386	0	7.3386	15.57	0	15.57	16.3663	0	16.3663		8.2314	0.7963
CAL	A*B-2C		AB2c	7.3103	0	7.3103	15.3302	0	15.3302	16.1249	-0.0001	16.125		8.0199	0.79475
CAL	A*B-4		AB4	7.3461	0	7.3461	15.3428	-0.0001	15.3429	16.1393	0.0001	16.1392	2024-03-05	7.99675	0.7964
Sample without derivatization: 2 mL sample without further treatment
RA and RA* : 2 mL of sample (or AB2 standard ) following derivatization method
Day_1: determination of nitrate after nitrite removal by sulfamic acid
2 mL blend in 10 mL combiPAL vial + 0.1 mL sulfamic acid + 0.04 mL triethyloxonium tetrafluoroborate solution in water
Reag BLK = 1.82 mL of blank solution
Measure using SALT1 method
Vial washed "old method", rinsed 3 times with water, incubated with water for one week and blow dried with pressurized nitrogen
Preparation of external calibration for PO4 analysis by UV-vis
				m0 = mass of vial			m1 = m0 + mass of sample/ST			m2 = m1 + Reagents
				load	unload	mass	load	unload	mass	load	unload	mass		mS	mF
Type	Description		ID	g	g	g	g	g	g	g	g	g	Date	g	g
BLK	Baseline DIW		BSL-DIW										2024-03-05
BLK	Baseline LNSW		BSL-LNSW
BLK	Baseline MOOS-4		BSL-M4
BLK	Baseline SALT-1		BSL-SALT
BLK	Baseline MOOS-3		BSL-M3
BLK	Reag BLK DIW		BLK-DIW
BLK	Reag BLK LNSW		BLK-LNSW
STD	CAL-1		CAL-1	7.3141	0	7.3141	13.4858	0	13.4858	14.3227	-0.0001	14.3227		6.1717	7.00865
STD	CAL-2		CAL-2	7.3134	0	7.3134	13.4729	0	13.4729	14.3091	0	14.3091		6.1595	6.9957
STD	CAL-3		CAL-3	7.3144	0	7.3144	13.4452	0	13.4452	14.2821	0.0001	14.282		6.1308	6.96765
STD	CAL-4		CAL-4	7.3048	0	7.3048	13.4504	-0.0001	13.4505	14.2884	0	14.2884		6.14565	6.9836
STD	CAL-5		CAL-5	7.2849	0	7.2849	13.4371	-0.0002	13.4372	14.2742	-0.0001	14.2743		6.1523	6.98935
SAMPLE	MOOS052a_i		052a_1	7.3135	0.0001	7.31345	13.4543	0	13.4543	14.2922	0.0001	14.2921		6.14085	6.9787
SAMPLE	MOOS130a_i		130a_1	7.2738	0	7.2738	13.4335	0	13.4335	14.2717	0	14.2717		6.1597	6.9979
SAMPLE	MOOS207a_i		207a_1	7.3392	0.0001	7.33915	13.4878	0	13.4878	14.326	-0.0001	14.3261		6.14865	6.9869
SAMPLE	MOOS284a_i		284a_1	7.3268	0	7.3268	13.467	0.0001	13.467	14.3028	0	14.3028		6.14015	6.976
SAMPLE	MOOS360a_i		360a_1	7.2905	-0.0001	7.29055	13.4471	-0.0001	13.4472	14.2835	0	14.2835		6.1566	6.99295
SAMPLE	MOOS052a_ii		052a_2	7.3269	0	7.3269	13.4527	0	13.4527	14.2879	0	14.2879		6.1258	6.961
SAMPLE	MOOS130a_ii		130a_2	7.3459	0	7.3459	13.49	0	13.49	14.3073	0	14.3073		6.1441	6.9614
SAMPLE	MOOS207a_ii		207a_2	7.3024	0.0001	7.30235	13.4349	0.0001	13.4349	14.2709	0.0001	14.2708		6.1325	6.9685
SAMPLE	MOOS284a_ii		284_a2	7.3347	-0.0001	7.33475	13.481	0	13.481	14.3175	0	14.3175		6.14625	6.98275
SAMPLE	MOOS360a_ii		360a_2	7.3126	-0.0001	7.31265	13.4603	-0.0001	13.4604	14.2987	-0.0001	14.2988		6.1477	6.9861
QC	SALT-1		SALT1_309	7.346	0.0001	7.34595	13.4907	0	13.4907	14.328	0.0001	14.3279		6.14475	6.982
QC	MOOS-3		MOOS3	7.3318	-0.0001	7.33185	13.4951	-0.0001	13.4952	14.324	-0.0001	14.324	2024-03-05	6.1633	6.9922
Use the 5 cm cuvette and zero the instrument against genpure water
Measure ABS at 890 nm with existing method
=== Day break carry on next day ===
Day_2: determination of nitrite
2 mL blend prepared previous day in 10 mL combiPAL vial + 0.04 mL triethyloxonium tetrafluoroborate solution in water
Reag BLK = 1.82 mL of blank solution
Measure using MOOS4 method
Preparation of external calibration for SiO2 analysis by UV-vis
				m0 = mass of vial			m1 = m0 + mass of sample/ST			m2 = m1 + Reagents
				load	unload	mass	load	unload	mass	load	unload	mass		mS	mF
Type	Description		ID	g	g	g	g	g	g	g	g	g	Date	g	g
BLK	Baseline DIW		BSL-DIW										2024-03-06
BLK	Baseline LNSW		BSL-LNSW
BLK	Baseline MOOS-4		BSL-M4
BLK	Baseline SALT-1		BSL-SALT
BLK	Baseline MOOS-3		BSL-M3
BLK	Reag BLK DIW		BLK-DIW
BLK	Reag BLK LNSW		BLK-LNSW
STD	CAL-1		CAL-1	6.1097	-0.0002	6.1098	9.1814	-0.0002	9.1815	9.5035	0.0001	9.50345		3.0717	3.39365
STD	CAL-2		CAL-2	6.1178	0.0002	6.1177	9.1826	-0.0001	9.18265	9.5056	-0.0001	9.50565		3.06495	3.38795
STD	CAL-3		CAL-3	6.1163	0	6.1163	9.1884	-0.0001	9.18845	9.5115	0	9.5115		3.07215	3.3952
STD	CAL-4		CAL-4	6.1222	-0.0001	6.12225	9.1918	0.0001	9.19175	9.5143	0.0001	9.51425		3.0695	3.392
STD	CAL-5		CAL-5	6.1077	0	6.1077	9.1814	0.0001	9.18135	9.5038	-0.0001	9.50385		3.07365	3.39615
SAMPLE	MOOS052a_i		052a_1	6.1329	0.0001	6.13285	9.1905	-0.0001	9.19055	9.5135	0.0001	9.51345		3.0577	3.3806
SAMPLE	MOOS130a_i		130a_1	6.1407	0.0001	6.14065	9.2043	0	9.2043	9.5257	-0.0002	9.5258		3.06365	3.38515
SAMPLE	MOOS207a_i		207a_1	6.1027	0.0001	6.10265	9.1644	0	9.1644	9.4873	0	9.4873		3.06175	3.38465
SAMPLE	MOOS284a_i		284a_1	6.0976	0.0003	6.09745	9.1644	0	9.1644	9.4878	-0.0001	9.48785		3.06695	3.3904
SAMPLE	MOOS360a_i		360a_1	6.1181	-0.0001	6.11815	9.1862	0	9.1862	9.5089	0	9.5089		3.06805	3.39075
SAMPLE	MOOS052a_ii		052a_2	6.1271	-0.0003	6.12725	9.185	0	9.185	9.5082	0.0001	9.50815		3.05775	3.3809
SAMPLE	MOOS130a_ii		130a_2	6.1392	0.0002	6.1391	9.2107	-0.0001	9.21075	9.5332	0.0002	9.5331		3.07165	3.394
SAMPLE	MOOS207a_ii		207a_2	6.147	0	6.147	9.2148	0	9.2148	9.5361	0	9.5361		3.0678	3.3891
SAMPLE	MOOS284a_ii		284_a2	6.1261	0	6.1261	9.1923	0	9.1923	9.5149	0	9.5149		3.0662	3.3888
SAMPLE	MOOS360a_ii		360a_2	6.1402	-0.0001	6.14025	9.2141	0.0001	9.21405	9.5366	0	9.5366		3.0738	3.39635
QC	SALT-1		SALT1_309	6.1483	0	6.1483	9.2192	-0.0001	9.21925	9.542	0.0002	9.5419		3.07095	3.3936
QC	MOOS-3		MOOS3	6.1438	0	6.1438	9.2272	0	9.2272	9.5499	-0.0002	9.55		3.0834	3.4062
STD	CAL-6		CAL-6	6.1472	0	6.1472	9.2105	0.0001	9.21045	9.5332	0.0001	9.53315	2024-03-06	3.06325	3.38595
2024-03-05 and 2024-03-06 Characterization MOOS-4 [WEEK 2; DAY 1 and 2]: data analysis (verified 2024-04-19)
1. Determination of nitrate by IDMS w2d1
Sample ID	rA*B	u(rA*B)	Date	wA*	u(wA*)	mA*	mB	wA*(mA*/mB)	u(wA*(mA*/mB))
AB1	0.527703	0.011118	2024-03-05 12:58:04	0.529803	0.000402422	7.985	0.79545	5.31834	0.00446435
AB2A	0.98614	0.0207767	2024-03-05 13:08:06	1.0612	0.000479486	7.98835	0.7963	10.6458	0.00613008
AB2B	0.994242	0.0209474	2024-03-05 13:18:09	1.0612	0.000479486	8.029	0.7961	10.7026	0.0061633
AB3	1.94317	0.04094	2024-03-05 13:28:10	2.11493	0.00070309	7.9785	0.79565	21.2078	0.0103494
AB2C	1.02718	0.0216413	2024-03-05 15:38:44	1.0612	0.000479486	8.0199	0.79475	10.7087	0.00617078
								Gauss's method (GUM's Linear Approximation)				Monte Carlo method			Ratio wA	Ratio u(wA)	Z-score	Degree of
Sample ID	rAB	u(rAB)	Date	mA	mB	m = mB/mA	u(m)	wA	u(wA)	uR(wA)	R^2	wA	u(wA)	uR(wA)	GS/MT	GS/MT	value	matching
052_A1	1.01893	0.00904438	2024-03-05 13:38:12	8.1932	0.79545	0.0970866	3.4684e-05	1.05598	0.0160888	0.0152359	0.999289	1.05644	0.0168225	0.0159237	0.999561	0.956382	0.246153	1.01637
130_A1	1.00226	0.00889591	2024-03-05 13:48:15	8.1404	0.7947	0.0976242	3.49107e-05	1.04347	0.0159077	0.015245	0.999289	1.04462	0.0166232	0.0159132	0.998899	0.956955	-0.536309	0.999742
207_A1	0.995489	0.00883774	2024-03-05 13:58:17	8.12165	0.7964	0.0980589	3.49928e-05	1.04062	0.0158709	0.0152513	0.999289	1.04165	0.0159382	0.0153009	0.999011	0.995775	-0.71435	0.992986
284_A1	1.0113	0.00897718	2024-03-05 14:08:20	8.1206	0.79595	0.0980162	3.49972e-05	1.05765	0.0161187	0.0152401	0.999289	1.05873	0.0161928	0.0152945	0.998977	0.995425	0.350554	1.00876
360_A1	1.00148	0.00889155	2024-03-05 14:18:24	8.11525	0.79295	0.0977111	3.50192e-05	1.04354	0.015911	0.0152472	0.999289	1.04424	0.0167374	0.0160284	0.999329	0.950626	-0.531957	0.998964
052_A2	1.02118	0.00906468	2024-03-05 14:28:29	8.1193	0.7943	0.0978286	3.50021e-05	1.06653	0.0162487	0.0152351	0.999289	1.06776	0.0169753	0.0158981	0.998851	0.957194	0.906053	1.01862
130_A2	1.02541	0.00910221	2024-03-05 14:38:30	8.11885	0.79725	0.0981974	3.50053e-05	1.07524	0.0163793	0.0152332	0.999289	1.07597	0.0173673	0.016141	0.999317	0.943112	1.45027	1.02283
207_A2	1.00897	0.00895563	2024-03-05 14:48:32	8.10275	0.79385	0.0979729	3.50741e-05	1.05461	0.0160731	0.0152409	0.999289	1.05568	0.0161467	0.015295	0.998982	0.995446	0.160313	1.00643
284_A2	0.993701	0.0088201	2024-03-05 14:58:34	8.104	0.7974	0.0983959	3.50702e-05	1.04221	0.0158955	0.0152517	0.999289	1.04359	0.0174423	0.0167137	0.998675	0.911316	-0.614857	0.991203
360_A2	0.996987	0.00885132	2024-03-05 15:08:35	8.1118	0.79415	0.0979006	3.50348e-05	1.0406	0.0158694	0.0152503	0.999289	1.04125	0.0168319	0.0161651	0.999372	0.942817	-0.715866	0.994481
SALT1_309	1.12494	0.00998784	2024-03-05 15:18:39	8.19115	0.79295	0.0968057	3.46917e-05	1.16854	0.017729	0.0151719	0.999289	1.17049	0.018737	0.0160078	0.998335	0.946206
MOOS3	1.33274	0.0118199	2024-03-05 15:28:41	8.2314	0.7963	0.0967393	3.45218e-05	1.39349	0.0202066	0.0145007	0.999289	1.39458	0.0217471	0.015594	0.999217	0.929165
	CRM		Measurement			Comparability					Ratio
Sample	μ	unc	x	s	n	IRMM	ISO	Wald	t-test	Mood, B=2	x/μ
SALT1_309	1.14478	0.0113014	1.16854	0.017729	3	TRUE	TRUE	TRUE	TRUE	TRUE	1.02076
MOOS3	1.384	0.0075	1.39349	0.0202066	3	TRUE	TRUE	TRUE	TRUE	TRUE	1.00686
Note ICM-21-02 for MOOS-3 stability: nitrate (n = 21) w = 1.3921 μg/g, uw = 0.020 μg/g
n = 3 as the isotope ratio was measured in triplicate
Comparability tests are for information only
MOOS-3 is expired and not properly informative as a QC sample at this point
2. Determination of phosphate by UV-vis w2d1
					Baseline	Blank	Grav	Density	Matrix	uncertainty	Linear model: Gauss's method (GUM's Linear Approximation)				Monte Carlo method			Ratio Gauss vs Monte Carlo		Quadratic	Quadratic	Ratio linear
Phosphate signals					signal	signal	signal	signal	signal	signal	w(PO4)	u[w(PO4)]	uR[w(PO4)]	R^2	w(PO4)	u[w(PO4)]	uR[w(PO4)]	w(PO4)	u[w(PO4)]	w1(PO4)	w2(PO4)	vs quadratic	Z-score	Degree of
Sample ID	Date	890nm (Abs)	mS	mF	A(890)	A(890)	A(890)	A(890)	A(890)	A(890)	µg/g	µg/g	%		µg/g	µg/g	%	%	%	µg/g	µg/g	%	value	matching
BLS-DIW	3/5/2024 2:15:27 PM	-0.000859
BSL-LNWS	3/5/2024 2:16:17 PM	-0.001958
BSL-M4	3/5/2024 2:16:59 PM	-0.001641
BSL-SALT	3/5/2024 2:17:47 PM	0.000148
BSL-M3	3/5/2024 2:18:34 PM	-0.002501
BLK-DIW	3/5/2024 2:19:35 PM	-0.000337			0.000522
BLK-LNSW	3/5/2024 2:20:26 PM	-0.002227			-0.000269
CAL1	3/5/2024 2:21:31 PM	0.132874	6.1717	7.00865	0.134832	0.134832	0.153117	0.149497	0.149497	0.000433956	0.129185	8.67351e-05
CAL2	3/5/2024 2:22:33 PM	0.203345	6.1595	6.9957	0.205303	0.205303	0.233174	0.227663	0.227663	0.000660852	0.19615	0.000104532
CAL3	3/5/2024 2:23:35 PM	0.269153	6.1308	6.96765	0.271111	0.271111	0.308117	0.300834	0.300834	0.000873252	0.259057	0.000123069
CAL4	3/5/2024 2:24:35 PM	0.405465	6.14565	6.9836	0.407423	0.407423	0.462975	0.452031	0.452031	0.00131214	0.389024	0.00016669
CAL5	3/5/2024 2:25:25 PM	0.534363	6.1523	6.98935	0.536321	0.536321	0.60929	0.594888	0.594888	0.00172682	0.51328	0.000210886
052a_1	3/5/2024 2:26:44 PM	0.272873	6.14085	6.9787	0.274514	0.274514	0.311968	0.305555	0.305555	0.000886953	0.263347	0.000800818	0.00304092	0.999992	0.263355	0.000844123	0.00320527	0.99997	0.948698	0.262937	39.4329	1.00156	-0.76392	1.0125
130a_1	3/5/2024 2:27:38 PM	0.274421	6.1597	6.9979	0.276062	0.276062	0.313628	0.30718	0.30718	0.000891671	0.264748	0.00080454	0.00303888	0.999992	0.264781	0.000836184	0.00315802	0.999876	0.962156	0.264334	39.4315	1.00157	0.983089	1.01788
207a_1	3/5/2024 2:28:21 PM	0.273267	6.14865	6.9869	0.274908	0.274908	0.312386	0.305964	0.305964	0.000888142	0.2637	0.000801754	0.0030404	0.999992	0.263716	0.00082777	0.00313887	0.999941	0.968571	0.263289	39.4325	1.00156	-0.32385	1.01385
284a_1	3/5/2024 2:29:01 PM	0.273507	6.14015	6.976	0.275148	0.275148	0.312604	0.306177	0.306177	0.000888759	0.263883	0.000802241	0.00304013	0.999992	0.263912	0.000859457	0.00325661	0.999893	0.933427	0.263472	39.4323	1.00156	-0.095319	1.01456
360a_1	3/5/2024 2:29:44 PM	0.274043	6.1566	6.99295	0.275684	0.275684	0.313135	0.306697	0.306697	0.000890269	0.264332	0.000803432	0.00303948	0.999992	0.264365	0.000844023	0.00319264	0.999873	0.951908	0.263919	39.4319	1.00157	0.463724	1.01628
052a_2	3/5/2024 2:30:29 PM	0.273058	6.1258	6.961	0.274699	0.274699	0.312152	0.305734	0.305734	0.000887475	0.263502	0.000801229	0.00304069	0.999992	0.263514	0.000826303	0.00313571	0.999954	0.969654	0.263091	39.4327	1.00156	-0.570771	1.01309
130a_2	3/5/2024 2:31:12 PM	0.275653	6.1441	6.9614	0.277294	0.277294	0.31418	0.307721	0.307721	0.000893241	0.265215	0.000805781	0.00303822	0.999992	0.265209	0.000842518	0.00317681	1.00002	0.956396	0.264799	39.431	1.00157	1.56436	1.01968
207a_2	3/5/2024 2:32:00 PM	0.27207	6.1325	6.9685	0.273711	0.273711	0.311024	0.30463	0.30463	0.000884268	0.26255	0.000798704	0.00304211	0.999992	0.262562	0.000831278	0.00316603	0.999955	0.960814	0.262142	39.4337	1.00155	-1.75792	1.00943
284a_2	3/5/2024 2:32:40 PM	0.273454	6.14625	6.98275	0.275095	0.275095	0.312535	0.30611	0.30611	0.000888565	0.263826	0.000802088	0.00304022	0.999992	0.26386	0.000847318	0.00321124	0.999871	0.94662	0.263414	39.4324	1.00156	-0.167203	1.01434
360a_2	3/5/2024 2:33:28 PM	0.274085	6.1477	6.9861	0.275726	0.275726	0.313328	0.306887	0.306887	0.00089082	0.264496	0.000803867	0.00303925	0.999992	0.264478	0.000850391	0.00321536	1.00007	0.945292	0.264082	39.4317	1.00157	0.667805	1.01691
SALT1_309	3/5/2024 2:34:57 PM	0.156904	6.14475	6.982	0.156756	0.156756	0.178115	0.174074	0.174074	0.000505296	0.149995	0.000551436	0.00367637	0.999992	0.149989	0.000593121	0.00395442	1.00003	0.92972	0.15026	39.5455	0.998235
MOOS3	3/5/2024 2:35:55 PM	0.161534	6.1633	6.9922	0.164035	0.164035	0.186096	0.180553	0.180553	0.000524103	0.15558	0.000560301	0.00360136	0.999992	0.155582	0.000584323	0.00375573	0.999991	0.958889	0.155797	39.54	0.998608
	CRM		Measurement			Comparability					Ratio
Sample	μ	unc	x	s	n	IRMM	ISO	Wald	t-test	Mood, B=2	x/μ
SALT1_309	0.149183	0.000972764	0.149995	0.000551436	3	TRUE	TRUE	TRUE	TRUE	TRUE	1.00544
MOOS3	0.147	0.0065	0.15558	0.000560301	3	TRUE	TRUE	TRUE	FALSE	TRUE	1.05837
Note ICM-21-02 for MOOS-3 stability: phosphate (n = 21) w = 0.1569 μg/g, uw = 0.0095 μg/g
n = 3 as the isotope ratio was measured in triplicate
Comparability tests are for information only
MOOS-3 is expired and not properly informative as a QC sample at this point
3. Determination of nitrite by IDMS w2d2
Sample ID	rA*B	u(rA*B)	Date	wA*	u(wA*)	mA*	mB	wA*(mA*/mB)	u(wA*(mA*/mB))
AB1	0.483295	0.00144325	2024-03-06 11:57:16	0.0389532	3.13619e-05	7.985	0.79545	0.391026	0.000344437
AB2A	0.944032	0.00281915	2024-03-06 12:11:36	0.0780236	4.09476e-05	7.98835	0.7963	0.78272	0.000496792
AB2B	0.949918	0.00283672	2024-03-06 12:25:48	0.0780236	4.09476e-05	8.029	0.7961	0.7869	0.000499477
AB3	1.85229	0.00553146	2024-03-06 12:39:58	0.155498	6.62993e-05	7.9785	0.79565	1.55928	0.000867353
AB2C	0.94856	0.00283267	2024-03-06 15:16:26	0.0780236	4.09476e-05	8.0199	0.79475	0.787344	0.000500026
AB4	2.76255	0.00824975	2024-03-06 15:44:47	0.234141	9.49687e-05	7.99675	0.7964	2.35104	0.00127021
								Gauss's method (GUM's Linear Approximation)				Monte Carlo method			Ratio wA	Ratio u(wA)	Z-score	Degree of
Sample ID	rAB	u(rAB)	Date	mA	mB	m = mB/mA	u(m)	wA	u(wA)	uR(wA)	R^2	wA	u(wA)	uR(wA)	GS/MT	GS/MT	value	matching
052_A1	0.93791	0.00280086	2024-03-06 12:54:13	8.1932	0.79545	0.0970866	3.4684e-05	0.0754412	0.000237847	0.00315275	0.999999	0.0754451	0.000271779	0.00360234	0.999947	0.875147	0.101586	0.989875
130_A1	0.932574	0.00278493	2024-03-06 13:08:26	8.1404	0.7947	0.0976242	3.49107e-05	0.0754159	0.000237827	0.00315354	0.999999	0.0754256	0.000272213	0.00360903	0.999871	0.873681	-0.00477605	0.984244
207_A1	0.927383	0.00276943	2024-03-06 13:22:37	8.12165	0.7964	0.0980589	3.49928e-05	0.0753187	0.000237573	0.00315423	0.999999	0.0753147	0.000267541	0.00355231	1.00005	0.887986	-0.413156	0.978765
284_A1	0.932077	0.00278344	2024-03-06 13:36:49	8.1206	0.79595	0.0980162	3.49972e-05	0.0756772	0.000238652	0.00315355	0.999999	0.0756749	0.000270043	0.00356847	1.00003	0.883754	1.09383	0.983718
360_A1	0.930569	0.00277894	2024-03-06 13:51:04	8.11525	0.79295	0.0977111	3.50192e-05	0.0753164	0.000237542	0.00315393	0.999999	0.0753124	0.000267766	0.0035554	1.00005	0.887128	-0.423058	0.982128
052_A2	0.931514	0.00278176	2024-03-06 14:05:14	8.1193	0.7943	0.0978286	3.50021e-05	0.0754856	0.00023806	0.00315372	0.999999	0.075494	0.00028213	0.00373712	0.999889	0.843796	0.288413	0.983125
130_A2	0.928115	0.00277161	2024-03-06 14:19:25	8.11885	0.79725	0.0981974	3.50053e-05	0.0754863	0.00023809	0.00315408	0.999999	0.0754943	0.000268749	0.00355985	0.999894	0.88592	0.291329	0.979538
207_A2	0.928162	0.00277175	2024-03-06 14:33:34	8.10275	0.79385	0.0979729	3.50741e-05	0.0753176	0.00023757	0.00315424	0.999999	0.0753226	0.000276147	0.0036662	0.999934	0.860302	-0.417875	0.979587
284_A2	0.923706	0.00275845	2024-03-06 14:47:50	8.104	0.7974	0.0983959	3.50702e-05	0.0752699	0.000237458	0.00315476	0.999999	0.075274	0.000268955	0.00357302	0.999946	0.882891	-0.618451	0.974884
360_A2	0.930315	0.00277818	2024-03-06 15:02:09	8.1118	0.79415	0.0979006	3.50348e-05	0.0754413	0.000237935	0.00315391	0.999999	0.0754497	0.000281845	0.00373553	0.999889	0.844205	0.102154	0.98186
MOOS3	1.88992	0.00564383	2024-03-06 15:30:36	8.2314	0.7963	0.0967393	3.45218e-05	0.154072	0.000480671	0.00311978	0.999999	0.154095	0.000562253	0.00364873	0.999848	0.854901
	CRM		Measurement			Comparability					Ratio
Sample	μ	unc	x	s	n	IRMM	ISO	Wald	t-test	Mood, B=2	x/μ
MOOS3	0.1581	0.00115	0.154072	0.000480671	3	FALSE	FALSE	TRUE	FALSE	FALSE	0.974522
Note ICM-21-02 for MOOS-3 stability: nitrate (n = 14) w = 0.1535 μg/g, uw = 0.020 μg/g
At this point the MOOS-3 was not a reliable CRM for validation of nitrite. Comparison of the data with the independent UV-vis method is a better alternative for validation
n = 3 as the isotope ratio was measured in triplicate
Comparability tests are for information only
MOOS-3 is expired and not properly informative as a QC sample at this point
4. Determination of silicate by UV-vis w2d2
					Baseline	Blank	Grav	Density	Matrix	uncertainty	Linear model: Gauss's method (GUM's Linear Approximation)				Monte Carlo method			Ratio Gauss vs Monte Carlo		Quadratic	Quadratic	Ratio linear
Silicate signals					signal	signal	signal	signal	signal	signal	w(SiO2)	u[w(SiO2)]	uR[w(SiO2)]	R^2	w(SiO2)	u[w(SiO2)]	uR[w(SiO2)]	w(SiO2)	u[w(SiO2)]	w1(SiO2)	w2(SiO2)	vs quadratic	Z-score	Degree of
Sample ID	Date	810nm (Abs)	mS	mF	A(810)	A(810)	A(810)	A(810)	A(810)	A(810)	µg/g	µg/g	%		µg/g	µg/g	%	%	%	µg/g	µg/g	%	value	matching
BLS-DIW	3/6/2024 1:16:24 PM	1.3e-05
BSL-LNWS	3/6/2024 1:17:07 PM	-0.000185
BSL-M4	3/6/2024 1:17:47 PM	-0.000135
BSL-SALT	3/6/2024 1:18:28 PM	0.00041
BSL-M3	3/6/2024 1:19:12 PM	-0.000192
BLK-DIW	3/6/2024 1:20:00 PM	0.000529			0.000516
BLK-LNSW	3/6/2024 1:20:56 PM	0.012266			0.012451
CAL1	3/6/2024 1:21:48 PM	0.076466	3.0717	3.39365	0.076651	0.064716	0.071499	0.069809	0.069809	0.000399678	0.215925	0.000139332
CAL2	3/6/2024 1:22:41 PM	0.109762	3.06495	3.38795	0.109947	0.098012	0.108341	0.10578	0.10578	0.000605625	0.327852	0.000163797
CAL3	3/6/2024 1:23:31 PM	0.140933	3.07215	3.3952	0.141118	0.129183	0.142767	0.139393	0.139393	0.000798067	0.432998	0.00018938
CAL4	3/6/2024 1:24:25 PM	0.206335	3.0695	3.392	0.20652	0.194585	0.215029	0.209947	0.209947	0.00120201	0.650229	0.000251162
CAL5	3/6/2024 1:25:14 PM	0.267814	3.07365	3.39615	0.267999	0.256064	0.282931	0.276244	0.276244	0.00158158	0.857915	0.000314528
CAL6	3/6/2024 1:38:06 PM	0.554332	3.06325	3.38595	0.554517	0.542582	0.599741	0.585565	0.585565	0.00335254	1.8276	0.000629945
052a_1	3/6/2024 1:26:28 PM	0.123883	3.0577	3.3806	0.124018	0.124018	0.137115	0.134296	0.134296	0.000768885	0.416404	0.00242444	0.00582234	0.999991	0.416356	0.00263177	0.00632096	1.00011	0.921221	0.41624	241.691	1.00039	-0.584236	0.960407
130a_1	3/6/2024 1:27:11 PM	0.123983	3.06365	3.38515	0.124118	0.124118	0.137143	0.134323	0.134323	0.000769044	0.41649	0.00242492	0.00582228	0.999991	0.416468	0.00261494	0.00627885	1.00005	0.927335	0.416326	241.691	1.00039	-0.54868	0.960606
207a_1	3/6/2024 1:28:49 PM	0.124539	3.06175	3.38465	0.124674	0.124674	0.137822	0.134989	0.134989	0.000772854	0.418557	0.00243639	0.00582092	0.999991	0.418595	0.00260727	0.00622862	0.999911	0.934461	0.418391	241.689	1.0004	0.302413	0.965365
284a_1	3/6/2024 1:29:29 PM	0.124058	3.06695	3.3904	0.124193	0.124193	0.137291	0.134468	0.134468	0.000769873	0.41694	0.00242742	0.00582199	0.999991	0.417034	0.00264673	0.00634654	0.999773	0.91714	0.416775	241.69	1.00039	-0.363536	0.961641
360a_1	3/6/2024 1:30:11 PM	0.12601	3.06805	3.39075	0.126145	0.126145	0.139413	0.136547	0.136547	0.000781774	0.423397	0.00246327	0.00581787	0.999991	0.423484	0.00266531	0.00629376	0.999795	0.924196	0.423226	241.684	1.0004	2.29476	0.976506
052a_2	3/6/2024 1:30:55 PM	0.124468	3.05775	3.3809	0.124603	0.124603	0.137771	0.134939	0.134939	0.000772568	0.418402	0.00243553	0.00582102	0.999991	0.418469	0.00268884	0.00642543	0.999839	0.90579	0.418236	241.689	1.0004	0.238394	0.965007
130a_2	3/6/2024 1:31:41 PM	0.124274	3.07165	3.394	0.124409	0.124409	0.137465	0.134639	0.134639	0.00077085	0.41747	0.00243036	0.00582164	0.999991	0.417477	0.00265877	0.00636866	0.999982	0.914091	0.417305	241.69	1.0004	-0.145398	0.962861
207a_2	3/6/2024 1:32:33 PM	0.123354	3.0678	3.3891	0.123489	0.123489	0.136422	0.133618	0.133618	0.000765003	0.414297	0.00241277	0.00582377	0.999991	0.414291	0.00257703	0.00622034	1.00001	0.936259	0.414136	241.693	1.00039	-1.45127	0.955559
284a_2	3/6/2024 1:33:24 PM	0.124114	3.0662	3.3888	0.124249	0.124249	0.137321	0.134498	0.134498	0.000770045	0.417033	0.00242793	0.00582192	0.999991	0.4171	0.00268017	0.00642573	0.999838	0.905887	0.416869	241.69	1.00039	-0.325123	0.961856
360a_2	3/6/2024 1:34:16 PM	0.124801	3.0738	3.39635	0.124936	0.124936	0.138046	0.135208	0.135208	0.000774109	0.419238	0.00244017	0.00582048	0.999991	0.419324	0.00263876	0.00629289	0.999796	0.924741	0.419071	241.688	1.0004	0.58268	0.966932
SALT1_309	3/6/2024 1:35:30 PM	0.155795	3.07095	3.3936	0.155385	0.155385	0.171711	0.167815	0.167815	0.000960795	0.520534	0.00301068	0.00578384	0.999991	0.52057	0.00337105	0.0064757	0.999931	0.893099	0.520308	241.587	1.00044
MOOS3	3/6/2024 1:36:25 PM	0.514996	3.0834	3.4062	0.515188	0.515188	0.569123	0.552171	0.552171	0.00316136	1.72205	0.0100055	0.00581023	0.999992	1.72213	0.0128425	0.00745732	0.999954	0.779095	1.72235	172.668	0.999828
	CRM		Measurement			Comparability					Ratio
Sample	μ	unc	x	s	n	IRMM	ISO	Wald	t-test	Mood, B=2	x/μ
SALT1_309	0.519575	0.00830416	0.520534	0.00301068	3	TRUE	TRUE	TRUE	TRUE	TRUE	1.00185
MOOS3	1.77	0.02	1.72205	0.0100055	3	FALSE	TRUE	TRUE	FALSE	TRUE	0.972912
Note ICM-21-02 for MOOS-3 stability: silicate (n = 7) w = 1.747 μg/g, uw = 0.010 μg/g
n = 3 as the isotope ratio was measured in triplicate
Comparability tests are for information only
MOOS-3 is expired and not properly informative as a QC sample at this point
EtONO and EtONO2 signals on MOOS-4 without derivatization
File	Date	Nitrite 31	Nitrate 46
MOOS4_NO_DERV.D	2024-03-06 10:46:49	0	N/A
MOOS4_NO_DERV.D	2024-03-05 12:07:55	N/A	0
No endogenous EtONO or EtONO2 were detected in the underivatized MOOS-4 sample
Difference between isotopic composition of sample (RA) and standard (RA*)
1. Isotope ratio Nitrate
File	Date	rAB (nitrate)		Sample	rAB/(V/V)		t-Test: Paired Two Sample for Means
ST_1.D	2024-03-05 23:10:50	79.7213		MOOS4_1	78.6152
MOOS4_1.D	2024-03-05 23:20:54	78.6152		MOOS4_2	81.3355			Variable 1	Variable 2
ST_2.D	2024-03-05 23:30:58	82.0991		MOOS4_3	82.6065		Mean	81.554	81.7959
MOOS4_2.D	2024-03-05 23:40:59	81.3355		MOOS4_4	81.9053		Variance	2.07753	0.945692
ST_3.D	2024-03-05 23:51:01	82.2614		MOOS4_5	83.0929		Observations	7	7
MOOS4_3.D	2024-03-06 00:01:04	82.6065		MOOS4_6	81.9428		Pearson Correlation	0.845146
ST_4.D	2024-03-06 00:11:07	82.67		MOOS4_7	81.3797		Hypothesized Mean Difference	0
MOOS4_4.D	2024-03-06 00:21:10	81.9053		NIST_1	79.7213		df	6
ST_5.D	2024-03-06 00:31:13	81.8296		NIST_2	82.0991		t Stat	-0.791337
MOOS4_5.D	2024-03-06 00:41:16	83.0929		NIST_3	82.2614		P(T<=t) one-tail	0.229439
ST_6.D	2024-03-06 00:51:20	82.3244		NIST_4	82.67		t Critical one-tail	1.94318
MOOS4_6.D	2024-03-06 01:01:23	81.9428		NIST_5	81.8296		P(T<=t) two-tail	0.458878
ST_7.D	2024-03-06 01:11:26	81.6653		NIST_6	82.3244		t Critical two-tail	2.44691
MOOS4_7.D	2024-03-06 01:21:28	81.3797		NIST_7	81.6653		No significantive difference alfa = 0.05
2. Isotope ratio Nitrite
File	Date	rAB (nitrate)		Sample	rAB/(V/V)		Sample	rAB/(V/V)		t-Test: Paired Two Sample for Means
ST_1.D	2024-03-07 02:09:49	159.069		MOOS4_1	168.472		MOOS4_1	168.472
MOOS4_1.D	2024-03-07 02:23:35	168.472		MOOS4_2	155.014		MOOS4_2	155.014			Variable 1	Variable 2
ST_2.D	2024-03-07 02:37:19	162.906		MOOS4_3	136.996		MOOS4_4	159.506		Mean	162.74	165.938
MOOS4_2.D	2024-03-07 02:51:06	155.014		MOOS4_4	159.506		MOOS4_5	159.224		Variance	33.0054	42.6442
ST_3.D	2024-03-07 03:04:55	170.112		MOOS4_5	159.224		MOOS4_6	164.716		Observations	6	6
MOOS4_3.D	2024-03-07 03:18:45	136.996		MOOS4_6	164.716		MOOS4_7	169.504		Pearson Correlation	-0.467289
ST_4.D	2024-03-07 03:32:38	177.043		MOOS4_7	169.504		NIST_1	159.069		Hypothesized Mean Difference	0
MOOS4_4.D	2024-03-07 03:46:22	159.506		NIST_1	159.069		NIST_2	162.906		df	5
ST_5.D	2024-03-07 04:00:05	162.343		NIST_2	162.906		NIST_3	170.112		t Stat	-0.744594
MOOS4_5.D	2024-03-07 04:13:50	159.224		NIST_3	170.112		NIST_4	177.043		P(T<=t) one-tail	0.245006
ST_6.D	2024-03-07 04:27:39	164.155		NIST_4	177.043		NIST_5	162.343		t Critical one-tail	2.01505
MOOS4_6.D	2024-03-07 04:41:29	164.716		NIST_5	162.343		NIST_6	164.155		P(T<=t) two-tail	0.490012
ST_7.D	2024-03-07 04:55:16	124.38		NIST_6	164.155					t Critical two-tail	2.57058
MOOS4_7.D	2024-03-07 05:08:57	169.504		NIST_7	124.38					No significantive difference alfa = 0.05
2024-03-21 Characterization MOOS-4 [Silicate LC-ICPMS Zuzana]: sample preparation (verified 2024-04-24)
Preparation of standard solutions silicate in DIW
	Origin		m0 = vial		m1 = m0 + standard		m2 = m1 + DIW								Final
ID solution	w(SiO2)	u[w(SiO2)]	load	unload	load	unload	load	unload	m0	m1	m2	u(m0)	u(m1)	u(m2)	w(SiO2)	u[w(SiO2)]	Target	Traciability	Prep. Date	Exp. Date	t	Rel Hum	Analyst	Balance
unique	µg/g	µg/g	g	g	g	g	g	g	g	g	g	g	g	g	µg/g	µg/g	%		yyyymmdd	yyyymmdd	°C	%	initials	model
Dilution 1	21432.1	0	12.8586		13.1694		53.1369		12.8586	13.1694	53.1369	0.0002	0.0002	0.0002	165.377	0.150505	N/A	NIST	20240315	20240330	21.7	28.3	ZG	XPE304
	Origin		m0 = vial		m1 = m0 + standard		m2 = m1 + DIW								Final
ID solution	w(SiO2)	u[w(SiO2)]	load	unload	load	unload	load	unload	m0	m1	m2	u(m0)	u(m1)	u(m2)	w(SiO2)	u[w(SiO2)]	Target	Traciability	Prep. Date	Exp. Date	t	Rel Hum	Analyst	Balance
unique	µg/g	µg/g	g	g	g	g	g	g	g	g	g	g	g	g	µg/g	µg/g	%		yyyymmdd	yyyymmdd	°C	%	initials	model
Dilution 2	165.377	0.150505	12.82		13.0764		52.688		12.82	13.0764	52.688	0.0002	0.0002	0.0002	1.06357	0.00152102	N/A	NIST	20240315	20240330	21.7	28.3	ZG	XPE304
	Origin		m0 = vial		m1 = m0 + standard		m2 = m1 + DIW								Final
ID solution	w(SiO2)	u[w(SiO2)]	load	unload	load	unload	load	unload	m0	m1	m2	u(m0)	u(m1)	u(m2)	w(SiO2)	u[w(SiO2)]	Target	Traciability	Prep. Date	Exp. Date	t	Rel Hum	Analyst	Balance
unique	µg/g	µg/g	g	g	g	g	g	g	g	g	g	g	g	g	µg/g	µg/g	%		yyyymmdd	yyyymmdd	°C	%	initials	model
AB1	1.06357	0.00152102	6.1597		8.0966		16.027		6.1597	8.0966	16.027	0.0002	0.0002	0.0002	0.208774	0.00030018	N/A	NIST	20240315	20240330	21.7	28.3	ZG	XPE304
AB2	1.06357	0.00152102	6.1556		10.0308		15.9111		6.1556	10.0308	15.9111	0.0002	0.0002	0.0002	0.422486	0.000605107	N/A	NIST	20240315	20240330	21.7	28.3	ZG	XPE304
AB3	1.06357	0.00152102	6.1841		13.9298		16.2397		6.1841	13.9298	16.2397	0.0002	0.0002	0.0002	0.819257	0.00117223	N/A	NIST	20240315	20240330	21.7	28.3	ZG	XPE304
Preparation of isotope dilution blends for SiO2 analysis by LC ICPMS
		m0 = mass of vial			m1 = m0 + mass of sample/ST			m2 = m1 + IntST
		load	unload	mass	load	unload	mass	load	unload	mass		mA	mB
Type	ID	g	g	g	g	g	g	g	g	g	Date	g	g
CAL	AB1	0.9306		0.9306	1.4262		1.4262	1.8822		1.8822	2024-03-21	0.4956	0.456
CAL	AB2A	0.9359		0.9359	1.4314		1.4314	1.8875		1.8875		0.4955	0.4561
CAL	AB2B	0.9502		0.9502	1.4472		1.4472	1.9044		1.9044		0.497	0.4572
CAL	AB2C	0.9505		0.9505	1.4485		1.4485	1.9061		1.9061		0.498	0.4576
CAL	AB3	0.9301		0.9301	1.4255		1.4255	1.8828		1.8828		0.4954	0.4573
SAMPLE	181_A1	0.9362		0.9362	1.4508		1.4508	1.9064		1.9064		0.5146	0.4556
SAMPLE	181_A2	0.9309		0.9309	1.4221		1.4221	1.8791		1.8791		0.4912	0.457
SAMPLE	335_A1	0.9302		0.9302	1.442		1.442	1.899		1.899		0.5118	0.457
SAMPLE	335_A2	0.9418		0.9418	1.4329		1.4329	1.891		1.891		0.4911	0.4581
SAMPLE	027_A2	0.9311		0.9311	1.4226		1.4226	1.8809		1.8809		0.4915	0.4583
QC	SALT1_309_1	0.936		0.936	1.4434		1.4434	2.03598		2.03598		0.5074	0.59258
QC	SALT1_309_2	0.9309		0.9309	1.44		1.44	2.03453		2.03453	2024-03-21	0.5091	0.594533
QC m2 recalculated assuming the same internal standard solution used for MOOS-4 samples (MOOS4_SEAN1\CERT\DATA\20240320_Silicate_LCICPMS_Zuzana)
2024-03-21 Characterization MOOS-4 [Silicate LC-ICPMS Zuzana]: data analysis (verified 2024-05-10)
1. Determination of silicate by IDMS (LC-ICPMS Zuzana)
Sample ID	rA*B	u(rA*B)	Date	wA*	u(wA*)	mA*	mB	wA*(mA*/mB)	u(wA*(mA*/mB))
AB1	0.498832	0.00721658	2024-03-21	0.208774	0.00030018	0.4956	0.456	0.226904	0.000378173
AB2A	0.981376	0.0141975	2024-03-21	0.422486	0.000605107	0.4955	0.4561	0.458982	0.00076276
AB2B	0.983515	0.0142285	2024-03-21	0.422486	0.000605107	0.497	0.4572	0.459264	0.000762702
AB2C	0.981755	0.014203	2024-03-21	0.422486	0.000605107	0.498	0.4576	0.459786	0.000763296
AB3	1.82551	0.0264095	2024-03-21	0.819257	0.00117223	0.4954	0.4573	0.887513	0.00147333
								Gauss's method (GUM's Linear Approximation)				Monte Carlo method			Ratio wA	Ratio u(wA)	Z-score	Degree of
Sample ID	rAB	u(rAB)	Date	mA	mB	m = mB/mA	u(m)	wA	u(wA)	uR(wA)	R^2	wA	u(wA)	uR(wA)	GS/MT	GS/MT	value	matching
181_A1	1.00303	0.0145108	2024-03-21	0.5146	0.4556	0.885348	0.000734097	0.415723	0.00632964	0.0152256	0.999995	0.415718	0.00731122	0.017587	1.00001	0.865744	-0.821843	1.02119
181_A2	0.969503	0.0140258	2024-03-21	0.4912	0.457	0.930375	0.000786494	0.421567	0.00641221	0.0152104	0.999995	0.421955	0.00714185	0.0169256	0.999081	0.897837	0.0909148	0.987058
335_A1	1.00576	0.0145503	2024-03-21	0.5118	0.457	0.892927	0.000740896	0.42048	0.00640264	0.015227	0.999995	0.420557	0.00734558	0.0174663	0.999817	0.871631	-0.0788838	1.02397
335_A2	0.991728	0.0143473	2024-03-21	0.4911	0.4581	0.932804	0.000787608	0.432832	0.00658813	0.015221	0.999995	0.433389	0.00772416	0.0178227	0.998714	0.852925	1.85027	1.00968
027_A2	0.95157	0.0137663	2024-03-21	0.4915	0.4583	0.932452	0.000786829	0.414324	0.00629851	0.0152019	0.999995	0.414912	0.00710415	0.017122	0.998581	0.886596	-1.04045	0.968799
SALT1_309_1	0.934935	0.0135256	2024-03-21	0.5074	0.59258	1.16788	0.000857062	0.509435	0.00773758	0.0151885	0.999995	0.509895	0.0086247	0.0169147	0.999099	0.897142
SALT1_309_2	0.941905	0.0136265	2024-03-21	0.5091	0.594533	1.16781	0.000854173	0.513384	0.00779914	0.0151916	0.999995	0.513461	0.00896845	0.0174667	0.999851	0.869619
	CRM		Measurement			Comparability					Ratio
Sample	μ	unc	x	s	n	IRMM	ISO	Wald	t-test	Mood, B=2	x/μ
SALT1_309_1	0.519575	0.00830416	0.509435	0.00773758	3	TRUE	TRUE	TRUE	TRUE	TRUE	0.980485
SALT1_309_2	0.519575	0.00830416	0.513384	0.00779914	3	TRUE	TRUE	TRUE	TRUE	TRUE	0.988086
Comparability tests are for information only
MOOS-3 is expired and not properly informative as a QC sample at this point
CHAR summary nitrite (verified 2024-05-08)
										Linear pooling: combining data single day and single method
Sample	w(NO2−)	uw(NO2−)	Cal/Method	Uncertainty	Date		w(NO2−)	uw(NO2−)		w(NO2−)	uw(NO2−)	uRw(NO2−)	average	stdev	RSD	Cal/Method	Date
ID	μg/g	μg/g	ID	ID	YYYYMMDD		μg/g	μg/g		μg/g	μg/g	%	μg/g	μg/g	%	ID	YYYYMMDD
001_A1	0.0759502	0.000235963	ID/GCMS	Gauss	2024-02-21 13:13:55		0.0759502	0.000235963		0.0756056	0.00031851	0.00421279	0.0756041	0.000226183	0.00299168	ID/GCMS 2024-02-21 n = 10	2024-02-21
078_A1	0.0757668	0.000235466	ID/GCMS	Gauss	2024-02-21 13:27:48		0.0757668	0.000235466		0.0756465	0.000642553	0.00849416	0.0756477	0.000347086	0.00458819	EX/UV-VIS 2024-02-20 n = 10	2024-02-20
155_A1	0.0752818	0.000234209	ID/GCMS	Gauss	2024-02-21 13:41:46		0.0752818	0.000234209		0.0756146	0.000467088	0.00617722	0.0756154	0.000116591	0.00154189	EX/UV-VIS 2024-02-21 n = 5	2024-02-21
232_A1	0.075755	0.000235445	ID/GCMS	Gauss	2024-02-21 13:55:35		0.075755	0.000235445		0.0754163	0.000263941	0.00349978	0.075417	0.000120026	0.00159149	ID/GCMS 2024-03-06 n = 10	2024-03-06
310_A1	0.0756647	0.00023527	ID/GCMS	Gauss	2024-02-21 14:09:26		0.0756647	0.00023527		*** Data not linked. Calculation performed in R and crossed-validated with https://consensus.nist.gov/app/nicob***
001_A2	0.0753939	0.000234433	ID/GCMS	Gauss	2024-02-21 14:23:23		0.0753939	0.000234433
078_A2	0.0754919	0.000234749	ID/GCMS	Gauss	2024-02-21 14:37:16		0.0754919	0.000234749		DerSimonian-Laird: combining data different day and/or method
155_A2	0.0758497	0.000235814	ID/GCMS	Gauss	2024-02-21 14:51:12		0.0758497	0.000235814		$mu	$s	$tau	w(NO2−)	uw(NO2−)CHAR	uRw(NO2−)CHAR	uw/SD	w/average
232_A2	0.0753566	0.00023446	ID/GCMS	Gauss	2024-02-21 15:05:00		0.0753566	0.00023446		μg/g	μg/g	μg/g	μg/g	μg/g	%	%	%
310_A2	0.0755301	0.000234919	ID/GCMS	Gauss	2024-02-21 15:19:00		0.0755301	0.000234919		0.075523	0.000178979	0	0.075523	0.000178979	0.00236986	0.729946	0.999448
001a_1	0.0760626	0.00055289	EX/UV-VIS	Gauss	2024-02-20		0.0760626	0.00055289		*** Data not linked. Calculation performed in R and crossed-validated with https://consensus.nist.gov/app/nicob***
078a_1	0.0756719	0.000552579	EX/UV-VIS	Gauss	2024-02-20		0.0756719	0.000552579		*** Uncertainty from primary standard was not considered here, but enrolled in CERT tab ***
155a_1	0.0755058	0.000552456	EX/UV-VIS	Gauss	2024-02-20		0.0755058	0.000552456
232a_1	0.0754437	0.000552412	EX/UV-VIS	Gauss	2024-02-20		0.0754437	0.000552412
310a_1	0.0762493	0.000553049	EX/UV-VIS	Gauss	2024-02-20		0.0762493	0.000553049
001a_2	0.0753825	0.000552369	EX/UV-VIS	Gauss	2024-02-20		0.0753825	0.000552369
078a_2	0.0760359	0.000552868	EX/UV-VIS	Gauss	2024-02-20		0.0760359	0.000552868
155a_2	0.0755416	0.000552482	EX/UV-VIS	Gauss	2024-02-20		0.0755416	0.000552482
232a_2	0.0753272	0.00055233	EX/UV-VIS	Gauss	2024-02-20		0.0753272	0.00055233
310a_2	0.0752567	0.000552282	EX/UV-VIS	Gauss	2024-02-20		0.0752567	0.000552282
001a_1	0.0756647	0.000455035	EX/UV-VIS	Gauss	2024-02-21		0.0756647	0.000455035
078a_1	0.075666	0.000455038	EX/UV-VIS	Gauss	2024-02-21		0.075666	0.000455038
155a_1	0.0756975	0.000455106	EX/UV-VIS	Gauss	2024-02-21		0.0756975	0.000455106
232a_1	0.0756387	0.000454979	EX/UV-VIS	Gauss	2024-02-21		0.0756387	0.000454979
310a_1	0.0754102	0.000454491	EX/UV-VIS	Gauss	2024-02-21		0.0754102	0.000454491
052_A1	0.0754412	0.000237847	ID/GCMS	Gauss	2024-03-06 12:54:13		0.0754412	0.000237847
130_A1	0.0754159	0.000237827	ID/GCMS	Gauss	2024-03-06 13:08:26		0.0754159	0.000237827
207_A1	0.0753187	0.000237573	ID/GCMS	Gauss	2024-03-06 13:22:37		0.0753187	0.000237573
284_A1	0.0756772	0.000238652	ID/GCMS	Gauss	2024-03-06 13:36:49		0.0756772	0.000238652
360_A1	0.0753164	0.000237542	ID/GCMS	Gauss	2024-03-06 13:51:04		0.0753164	0.000237542
052_A2	0.0754856	0.00023806	ID/GCMS	Gauss	2024-03-06 14:05:14		0.0754856	0.00023806
130_A2	0.0754863	0.00023809	ID/GCMS	Gauss	2024-03-06 14:19:25		0.0754863	0.00023809
207_A2	0.0753176	0.00023757	ID/GCMS	Gauss	2024-03-06 14:33:34		0.0753176	0.00023757
284_A2	0.0752699	0.000237458	ID/GCMS	Gauss	2024-03-06 14:47:50		0.0752699	0.000237458
360_A2	0.0754413	0.000237935	ID/GCMS	Gauss	2024-03-06 15:02:09		0.0754413	0.000237935
CHAR summary nitrate (verified 2024-05-08)
										Linear pooling: combining data single day and single method
Sample	w(NO3−)	uw(NO3−)	Cal/Method	Uncertainty	Date		w(NO3−)	uw(NO3−)		w(NO3−)	uw(NO3−)	uRw(NO3−)	average	stdev	RSD	Cal/Method	Date
ID	μg/g	μg/g	ID	ID	YYYYMMDD		μg/g	μg/g		μg/g	μg/g	%	μg/g	μg/g	%	ID	YYYYMMDD
078_A1	1.04116	0.0171339	ID/GCMS	Gauss	2024-02-20 14:37:45		1.04116	0.0171339		1.03209	0.0176394	0.0170909	1.03202	0.0048088	0.00465959	ID/GCMS 2024-02-20 n = 8	2024-02-20
155_A1	1.03051	0.0169539	ID/GCMS	Gauss	2024-02-20 14:47:48		1.03051	0.0169539		1.05195	0.0196709	0.0186994	1.05204	0.0120441	0.0114483	ID/GCMS 2024-03-05 n = 10	2024-03-05
232_A1	1.0276	0.0169086	ID/GCMS	Gauss	2024-02-20 14:57:51		1.0276	0.0169086		*** Data not linked. Calculation performed in R and crossed-validated with https://consensus.nist.gov/app/nicob***
310_A1	1.02958	0.0169488	ID/GCMS	Gauss	2024-02-20 15:07:53		1.02958	0.0169487
001_A2	1.03165	0.0169865	ID/GCMS	Gauss	2024-02-20 15:17:54		1.03165	0.0169865		DerSimonian-Laird: combining data different day and/or method
078_A2	1.02714	0.0168974	ID/GCMS	Gauss	2024-02-20 15:27:57		1.02714	0.0168974		$mu	$s	$tau	w(NO3−)	uw(NO3−)CHAR	uRw(NO3−)CHAR	uw/SD	w/average
155_A2	1.03714	0.0170643	ID/GCMS	Gauss	2024-02-20 15:37:59		1.03714	0.0170643		μg/g	μg/g	μg/g	μg/g	μg/g	%	%	%
232_A2	1.03141	0.0169682	ID/GCMS	Gauss	2024-02-20 15:48:02		1.03141	0.0169682		1.04094	0.0131326	0	1.04094	0.0131326	0.0126161	0.949972	0.997889
052_A1	1.05598	0.0160888	ID/GCMS	Gauss	2024-03-05 13:38:12		1.05598	0.0160888		*** Data not linked. Calculation performed in R and crossed-validated with https://consensus.nist.gov/app/nicob***
130_A1	1.04347	0.0159077	ID/GCMS	Gauss	2024-03-05 13:48:15		1.04347	0.0159076		*** Uncertainty from primary standard was not considered here, but enrolled in CERT tab ***
207_A1	1.04062	0.0158709	ID/GCMS	Gauss	2024-03-05 13:58:17		1.04062	0.0158708
284_A1	1.05765	0.0161187	ID/GCMS	Gauss	2024-03-05 14:08:20		1.05765	0.0161187
360_A1	1.04354	0.015911	ID/GCMS	Gauss	2024-03-05 14:18:24		1.04354	0.015911
052_A2	1.06653	0.0162487	ID/GCMS	Gauss	2024-03-05 14:28:29		1.06653	0.0162487
130_A2	1.07524	0.0163793	ID/GCMS	Gauss	2024-03-05 14:38:30		1.07524	0.0163793
207_A2	1.05461	0.0160731	ID/GCMS	Gauss	2024-03-05 14:48:32		1.05461	0.0160732
284_A2	1.04221	0.0158955	ID/GCMS	Gauss	2024-03-05 14:58:34		1.04221	0.0158955
360_A2	1.0406	0.0158694	ID/GCMS	Gauss	2024-03-05 15:08:35		1.0406	0.0158694
CHAR summary phosphate (verified 2024-05-08)
										Linear pooling: combining data single day and single method
Sample	w(PO43−)	uw(PO43−)	Cal/Method	Uncertainty	Date		w(PO43−)	uw(PO43−)		w(PO43−)	uw(PO43−)	uRw(PO43−)	average	stdev	RSD	Cal/Method	Date
ID	μg/g	μg/g	ID	ID	YYYYMMDD		μg/g	μg/g		μg/g	μg/g	%	μg/g	μg/g	%	ID	YYYYMMDD
001a_1	0.262451	0.00110076	EX/UV-VIS	Gauss	2024-02-20		0.262451	0.00110076		0.263182	0.00146948	0.00558351	0.263171	0.0010251	0.00389517	EX/UV-VIS 2024-02-20 n = 10	2024-02-20
078a_1	0.2641	0.00110636	EX/UV-VIS	Gauss	2024-02-20		0.2641	0.00110636		0.263962	0.00108268	0.00410166	0.26396	0.000766442	0.00290363	EX/UV-VIS 2024-03-05 n = 10	2024-03-05
155a_1	0.263397	0.00110397	EX/UV-VIS	Gauss	2024-02-20		0.263397	0.00110397		*** Data not linked. Calculation performed in R and crossed-validated with https://consensus.nist.gov/app/nicob***
232a_1	0.263053	0.0011028	EX/UV-VIS	Gauss	2024-02-20		0.263053	0.0011028
310a_1	0.264359	0.00110724	EX/UV-VIS	Gauss	2024-02-20		0.264359	0.00110724		DerSimonian-Laird: combining data different day and/or method
001a_2	0.263211	0.00110334	EX/UV-VIS	Gauss	2024-02-20		0.263211	0.00110334		$mu	$s	$tau	w(PO43−)	uw(PO43−)CHAR	uRw(PO43−)CHAR	uw/SD	w/average
078a_2	0.263974	0.00110593	EX/UV-VIS	Gauss	2024-02-20		0.263974	0.00110593		μg/g	μg/g	μg/g	μg/g	μg/g	%	%	%
155a_2	0.263319	0.0011037	EX/UV-VIS	Gauss	2024-02-20		0.263319	0.0011037		0.263688	0.000871645	0	0.263688	0.000871645	0.0033056	0.899121	1.00046
232a_2	0.263109	0.00110299	EX/UV-VIS	Gauss	2024-02-20		0.263109	0.00110299		*** Data not linked. Calculation performed in R and crossed-validated with https://consensus.nist.gov/app/nicob***
310a_2	0.260736	0.00109498	EX/UV-VIS	Gauss	2024-02-20		0.260736	0.00109498		*** Uncertainty from primary standard was not considered here, but enrolled in CERT tab ***
052a_1	0.263347	0.000800818	EX/UV-VIS	Gauss	2024-03-05 13:38:12		0.263347	0.00080082
130a_1	0.264748	0.00080454	EX/UV-VIS	Gauss	2024-03-05 13:38:12		0.264748	0.00080454
207a_1	0.2637	0.000801754	EX/UV-VIS	Gauss	2024-03-05 13:38:12		0.2637	0.00080175
284a_1	0.263883	0.000802241	EX/UV-VIS	Gauss	2024-03-05 13:38:12		0.263883	0.00080224
360a_1	0.264332	0.000803432	EX/UV-VIS	Gauss	2024-03-05 13:38:12		0.264332	0.00080343
052a_2	0.263502	0.000801229	EX/UV-VIS	Gauss	2024-03-05 13:38:12		0.263502	0.00080123
130a_2	0.265215	0.000805781	EX/UV-VIS	Gauss	2024-03-05 13:38:12		0.265215	0.00080578
207a_2	0.26255	0.000798704	EX/UV-VIS	Gauss	2024-03-05 13:38:12		0.26255	0.0007987
284a_2	0.263826	0.000802088	EX/UV-VIS	Gauss	2024-03-05 13:38:12		0.263826	0.00080209
360a_2	0.264496	0.000803867	EX/UV-VIS	Gauss	2024-03-05 13:38:12		0.264496	0.00080387
CHAR summary silicate (verified 2024-05-08)
										Linear pooling: combining data single day and single method
Sample	w(SiO2)	uw(SiO2)	Cal/Method	Uncertainty	Date		w(SiO2)	uw(SiO2)		w(SiO2)	uw(SiO2)	uRw(SiO2)	average	stdev	RSD	Cal/Method	Date
ID	μg/g	μg/g	ID	ID	YYYYMMDD		μg/g	μg/g		μg/g	μg/g	%	μg/g	μg/g	%	ID	YYYYMMDD
001a_1	0.421443	0.00282899	EX/UV-VIS	Gauss	2024-02-21		0.421443	0.00282899		0.42596	0.00387827	0.00910477	0.425967	0.00277564	0.00651611	EX/UV-VIS 2024-02-21 n = 10	2024-02-21
078a_1	0.423538	0.00284187	EX/UV-VIS	Gauss	2024-02-21		0.423538	0.00284187		0.417832	0.00332497	0.00795767	0.417823	0.00239671	0.0057362	EX/UV-VIS 2024-03-06 n = 10	2024-03-06
155a_1	0.427278	0.00286492	EX/UV-VIS	Gauss	2024-02-21		0.427278	0.00286492		0.421023	0.00914892	0.0217302	0.420985	0.00729728	0.0173338	ID/LC-ICPMS 2024-03-21 n = 5	2024-03-21
232a_1	0.424839	0.00284988	EX/UV-VIS	Gauss	2024-02-21		0.424839	0.00284988		*** Data not linked. Calculation performed in R and crossed-validated with https://consensus.nist.gov/app/nicob***
310a_1	0.428962	0.00287532	EX/UV-VIS	Gauss	2024-02-21		0.428962	0.00287532
001a_2	0.423699	0.00284286	EX/UV-VIS	Gauss	2024-02-21		0.423699	0.00284286		DerSimonian-Laird: combining data different day and/or method
078a_2	0.429408	0.00287807	EX/UV-VIS	Gauss	2024-02-21		0.429408	0.00287807		$mu	$s	$tau	w(SiO2)	uw(SiO2)CHAR	uRw(SiO2)CHAR	uw/SD	w/average
155a_2	0.424209	0.002846	EX/UV-VIS	Gauss	2024-02-21		0.424209	0.002846		μg/g	μg/g	μg/g	μg/g	μg/g	%	%	%
232a_2	0.428995	0.00287552	EX/UV-VIS	Gauss	2024-02-21		0.428995	0.00287552		0.421422	0.00289787	0.00238748	0.421422	0.00375469	0.00890957	0.711177	0.999311
310a_2	0.427296	0.00286503	EX/UV-VIS	Gauss	2024-02-21		0.427296	0.00286503		*** Data not linked. Calculation performed in R and crossed-validated with https://consensus.nist.gov/app/nicob***
052a_1	0.416404	0.00242444	EX/UV-VIS	Gauss	2024-03-06		0.416404	0.00242444		*** Uncertainty from primary standard was not considered here, but enrolled in CERT tab ***
130a_1	0.41649	0.00242492	EX/UV-VIS	Gauss	2024-03-06		0.41649	0.00242492
207a_1	0.418557	0.00243639	EX/UV-VIS	Gauss	2024-03-06		0.418557	0.00243639
284a_1	0.41694	0.00242742	EX/UV-VIS	Gauss	2024-03-06		0.41694	0.00242742
360a_1	0.423397	0.00246327	EX/UV-VIS	Gauss	2024-03-06		0.423397	0.00246327
052a_2	0.418402	0.00243553	EX/UV-VIS	Gauss	2024-03-06		0.418402	0.00243553
130a_2	0.41747	0.00243036	EX/UV-VIS	Gauss	2024-03-06		0.41747	0.00243035
207a_2	0.414297	0.00241277	EX/UV-VIS	Gauss	2024-03-06		0.414297	0.00241277
284a_2	0.417033	0.00242793	EX/UV-VIS	Gauss	2024-03-06		0.417033	0.00242793
360a_2	0.419238	0.00244017	EX/UV-VIS	Gauss	2024-03-06		0.419238	0.00244017
181_A1	0.415723	0.00632964	ID/LC-ICPMS	Gauss	2024-03-21		0.415723	0.00632964
181_A2	0.421567	0.00641221	ID/LC-ICPMS	Gauss	2024-03-21		0.421567	0.00641221
335_A1	0.42048	0.00640264	ID/LC-ICPMS	Gauss	2024-03-21		0.42048	0.00640264
335_A2	0.432832	0.00658813	ID/LC-ICPMS	Gauss	2024-03-21		0.432832	0.00658813
027_A2	0.414324	0.00629851	ID/LC-ICPMS	Gauss	2024-03-21		0.414324	0.00629851
HOM data phosphate (verified 2024-05-09)
										DerSimonian-Laird: combining data different day and/or method
Sample	w(PO43−)	uw(PO43−)	Cal/Method	Uncertainty	Date		w(PO43−)	uw(PO43−)		$mu	$s	$tau	Date
ID	μg/g	μg/g	ID	ID	YYYYMMDD		μg/g	μg/g		μg/g	μg/g	μg/g	YYYYMMDD
001a_1	0.262451	0.00110076	EX/UV-VIS	Gauss	2024-02-20		0.262451	0.00110076		0.263165	0.00034886	0	2024-02-20
078a_1	0.2641	0.00110636	EX/UV-VIS	Gauss	2024-02-20		0.2641	0.00110636		0.263956	0.000253753	0	2024-03-05
155a_1	0.263397	0.00110397	EX/UV-VIS	Gauss	2024-02-20		0.263397	0.00110397		*** Data not linked. Calculation performed in R
232a_1	0.263053	0.0011028	EX/UV-VIS	Gauss	2024-02-20		0.263053	0.0011028		and crossed-validated with https://consensus.nist.gov/app/nicob***
310a_1	0.264359	0.00110724	EX/UV-VIS	Gauss	2024-02-20		0.264359	0.00110724
001a_2	0.263211	0.00110334	EX/UV-VIS	Gauss	2024-02-20		0.263211	0.00110334
078a_2	0.263974	0.00110593	EX/UV-VIS	Gauss	2024-02-20		0.263974	0.00110593
155a_2	0.263319	0.0011037	EX/UV-VIS	Gauss	2024-02-20		0.263319	0.0011037
232a_2	0.263109	0.00110299	EX/UV-VIS	Gauss	2024-02-20		0.263109	0.00110299
310a_2	0.260736	0.00109498	EX/UV-VIS	Gauss	2024-02-20		0.260736	0.00109498
052a_1	0.263347	0.000800818	EX/UV-VIS	Gauss	2024-03-05 13:38:12		0.263347	0.00080082
130a_1	0.264748	0.00080454	EX/UV-VIS	Gauss	2024-03-05 13:38:12		0.264748	0.00080454
207a_1	0.2637	0.000801754	EX/UV-VIS	Gauss	2024-03-05 13:38:12		0.2637	0.00080175
284a_1	0.263883	0.000802241	EX/UV-VIS	Gauss	2024-03-05 13:38:12		0.263883	0.00080224
360a_1	0.264332	0.000803432	EX/UV-VIS	Gauss	2024-03-05 13:38:12		0.264332	0.00080343
052a_2	0.263502	0.000801229	EX/UV-VIS	Gauss	2024-03-05 13:38:12		0.263502	0.00080123
130a_2	0.265215	0.000805781	EX/UV-VIS	Gauss	2024-03-05 13:38:12		0.265215	0.00080578
207a_2	0.26255	0.000798704	EX/UV-VIS	Gauss	2024-03-05 13:38:12		0.26255	0.0007987
284a_2	0.263826	0.000802088	EX/UV-VIS	Gauss	2024-03-05 13:38:12		0.263826	0.00080209
360a_2	0.264496	0.000803867	EX/UV-VIS	Gauss	2024-03-05 13:38:12		0.264496	0.00080387
No HOM component was found for phosphate
HOM data nitrite (verified 2024-05-10)
										DerSimonian-Laird: combining data different day and/or method
Sample	w(NO2−)	uw(NO2−)	Cal/Method	Uncertainty	Date		w(NO2−)	uw(NO2−)		$mu	$s	$tau	Date
ID	μg/g	μg/g	ID	ID	YYYYMMDD		μg/g	μg/g		μg/g	μg/g	μg/g	YYYYMMDD
001_A1	0.0759502	0.000235963	ID/GCMS	Gauss	2024-02-21 13:13:55		0.0759502	0.000235963		0.075603	7.43359e-05	0	2024-02-21
078_A1	0.0757668	0.000235466	ID/GCMS	Gauss	2024-02-21 13:27:48		0.0757668	0.000235466		0.0754167	7.52162e-05	0	2024-03-06
155_A1	0.0752818	0.000234209	ID/GCMS	Gauss	2024-02-21 13:41:46		0.0752818	0.000234209		*** Data not linked. Calculation performed in R
232_A1	0.075755	0.000235445	ID/GCMS	Gauss	2024-02-21 13:55:35		0.075755	0.000235445		and crossed-validated with https://consensus.nist.gov/app/nicob***
310_A1	0.0756647	0.00023527	ID/GCMS	Gauss	2024-02-21 14:09:26		0.0756647	0.00023527
001_A2	0.0753939	0.000234433	ID/GCMS	Gauss	2024-02-21 14:23:23		0.0753939	0.000234433
078_A2	0.0754919	0.000234749	ID/GCMS	Gauss	2024-02-21 14:37:16		0.0754919	0.000234749
155_A2	0.0758497	0.000235814	ID/GCMS	Gauss	2024-02-21 14:51:12		0.0758497	0.000235814
232_A2	0.0753566	0.00023446	ID/GCMS	Gauss	2024-02-21 15:05:00		0.0753566	0.00023446
310_A2	0.0755301	0.000234919	ID/GCMS	Gauss	2024-02-21 15:19:00		0.0755301	0.000234919
052_A1	0.0754412	0.000237847	ID/GCMS	Gauss	2024-03-06 12:54:13		0.0754412	0.000237847
130_A1	0.0754159	0.000237827	ID/GCMS	Gauss	2024-03-06 13:08:26		0.0754159	0.000237827
207_A1	0.0753187	0.000237573	ID/GCMS	Gauss	2024-03-06 13:22:37		0.0753187	0.000237573
284_A1	0.0756772	0.000238652	ID/GCMS	Gauss	2024-03-06 13:36:49		0.0756772	0.000238652
360_A1	0.0753164	0.000237542	ID/GCMS	Gauss	2024-03-06 13:51:04		0.0753164	0.000237542
052_A2	0.0754856	0.00023806	ID/GCMS	Gauss	2024-03-06 14:05:14		0.0754856	0.00023806
130_A2	0.0754863	0.00023809	ID/GCMS	Gauss	2024-03-06 14:19:25		0.0754863	0.00023809
207_A2	0.0753176	0.00023757	ID/GCMS	Gauss	2024-03-06 14:33:34		0.0753176	0.00023757
284_A2	0.0752699	0.000237458	ID/GCMS	Gauss	2024-03-06 14:47:50		0.0752699	0.000237458
360_A2	0.0754413	0.000237935	ID/GCMS	Gauss	2024-03-06 15:02:09		0.0754413	0.000237935
No HOM component was found for nitrite
HOM data silicate (verified 2024-05-10)
										DerSimonian-Laird: combining data different day and/or method
Sample	w(SiO2)	uw(SiO2)	Cal/Method	Uncertainty	Date		w(SiO2)	uw(SiO2)		$mu	$s	$tau	Date
ID	μg/g	μg/g	ID	ID	YYYYMMDD		μg/g	μg/g		μg/g	μg/g	μg/g	YYYYMMDD
001a_1	0.421443	0.00282899	EX/UV-VIS	Gauss	2024-02-21		0.421443	0.00282899		0.425937	0.00090337	0	2024-02-21
078a_1	0.423538	0.00284187	EX/UV-VIS	Gauss	2024-02-21		0.423538	0.00284187		0.417799	0.000769136	0	2024-03-06
155a_1	0.427278	0.00286492	EX/UV-VIS	Gauss	2024-02-21		0.427278	0.00286492		*** Data not linked. Calculation performed in R
232a_1	0.424839	0.00284988	EX/UV-VIS	Gauss	2024-02-21		0.424839	0.00284988		and crossed-validated with https://consensus.nist.gov/app/nicob***
310a_1	0.428962	0.00287532	EX/UV-VIS	Gauss	2024-02-21		0.428962	0.00287532
001a_2	0.423699	0.00284286	EX/UV-VIS	Gauss	2024-02-21		0.423699	0.00284286
078a_2	0.429408	0.00287807	EX/UV-VIS	Gauss	2024-02-21		0.429408	0.00287807
155a_2	0.424209	0.002846	EX/UV-VIS	Gauss	2024-02-21		0.424209	0.002846
232a_2	0.428995	0.00287552	EX/UV-VIS	Gauss	2024-02-21		0.428995	0.00287552
310a_2	0.427296	0.00286503	EX/UV-VIS	Gauss	2024-02-21		0.427296	0.00286503
052a_1	0.416404	0.00242444	EX/UV-VIS	Gauss	2024-03-06		0.416404	0.00242444
130a_1	0.41649	0.00242492	EX/UV-VIS	Gauss	2024-03-06		0.41649	0.00242492
207a_1	0.418557	0.00243639	EX/UV-VIS	Gauss	2024-03-06		0.418557	0.00243639
284a_1	0.41694	0.00242742	EX/UV-VIS	Gauss	2024-03-06		0.41694	0.00242742
360a_1	0.423397	0.00246327	EX/UV-VIS	Gauss	2024-03-06		0.423397	0.00246327
052a_2	0.418402	0.00243553	EX/UV-VIS	Gauss	2024-03-06		0.418402	0.00243553
130a_2	0.41747	0.00243036	EX/UV-VIS	Gauss	2024-03-06		0.41747	0.00243035
207a_2	0.414297	0.00241277	EX/UV-VIS	Gauss	2024-03-06		0.414297	0.00241277
284a_2	0.417033	0.00242793	EX/UV-VIS	Gauss	2024-03-06		0.417033	0.00242793
360a_2	0.419238	0.00244017	EX/UV-VIS	Gauss	2024-03-06		0.419238	0.00244017
No HOM component was found for silicate

## Sheet: LONG
Index
Line	Description
9	Long term stability of the MOOS-3: summary (verified 2024-05-09)
66	Long-term stability phosphate MOOS-4 (verified 2024-05-09)
93	Monitoring of MOOS-4 and expiry date
Long term stability of the MOOS-3: summary (verified 2024-05-09)
The MOOS-3 material was collected in 1996 and sterilized by gamma radiation:
Clancy, V., Willie, S. Preparation and certification of a reference material for the determination of nutrients in seawater. Anal Bioanal Chem 378, 1239–1242 (2004). https://doi.org/10.1007/s00216-003-2473-1
The MOOS-3 was re-blended in 2011 and released in Novemebr 2013 and distributed until December 2022
a. Nitrite stability data
Date	w(NO2−)	uw(NO2−)	n	Notes
yyyy-mm-dd	μg/g	μg/g
2013-11-01	0.158103	0.00114975	13	Certification data by ID/GCMS
2014-05-01	0.158246	0.00501153	3	CM-13-18 by ID/GCMS
2014-12-01	0.158283	0.000744895	9	CM-14-27 by ID/GCMS
2016-02-01	0.159825	0.00154515	10	CM-16-03 by ID/GCMS
2017-06-01	0.155604	0.00673705	6	CM-17-12 by ID/GCMS
2019-09-01	0.164292	0.00100588	6	CM-19-05 by SA/UV-VIS
2021-06-01	0.157503	0.00526696	14	ICM-21-02 by EX/UV-VIS
b. Nitrate stability data
Date	w(NO3−)	uw(NO3−)	n	Notes
yyyy-mm-dd	μg/g	μg/g
2013-11-01	1.38416	0.00746107	16	Certification data by ID/GCMS
2014-05-01	1.42802	0.0458699	3	CM-13-18 by ID/GCMS
2014-12-01	1.40979	0.00802943	9	CM-14-27 by ID/GCMS
2015-02-01	1.38121	0.00667926	4	CM-15-08 by ID/GCMS
2016-02-01	1.40029	0.0263636	10	CM-16-03 by ID/GCMS
2017-08-01	1.3866	0.022192	9	CM-17-19 by ID/GCMS
2019-09-01	1.37343	0.0165466	3	CM-19-05 by ID/GCMS
2021-06-01	1.38875	0.0210634	21	ICM-21-02 by ID/GCMS
c. Phosphate stability data
Date	w(PO43−)	uw(PO43−)	n	Notes
yyyy-mm-dd	μg/g	μg/g
2013-11-01	0.147455	0.0067274	25	Certification data by SA/LC-ICPMS and SA/UV-VIS
2016-02-01	0.159191	0.0123626	10	CM-16-03 by SA/UV-VIS
2016-05-01	0.154987	0.0061199	10	CM-16-05 by SA/UV-VIS
2017-06-01	0.150814	0.0049205	6	CM-17-12 by SA/UV-VIS
2019-09-01	0.153484	0.0109989	5	CM-19-05 by SA/UV-VIS
2021-06-01	0.156284	0.0101474	21	ICM-21-02 by EX/UV-VIS
d. Silicate stability data
Date	w(SiO2)	uw(SiO2)	n	Notes
yyyy-mm-dd	μg/g	μg/g
2013-11-01	1.77135	0.0211564	33	Certification data by SA/LC-ICPMS, SA/UV-VIS and SA/ICPOES
2016-02-01	1.76169	0.0409271	10	CM-16-03 by SA/UV-VIS
2017-06-01	1.72573	0.0212976	2	CM-17-12 by SA/UV-VIS
2019-09-01	1.80916	0.152197	4	CM-19-05 by SA/UV-VIS
2021-06-01	1.7467	0.0100371	7	ICM-21-02 by EX/UV-VIS
The MOOS-3 which was produced similarly to the MOOS-4 shows no trends in nutrient
mass fraction during a period of 7+ years
Long-term stability phosphate MOOS-4 (verified 2024-05-09)
Isochronous phosphate (21 °C)			Isochronous phosphate (40 °C)
Day	PO43−		Day	PO43−
number	formation %		number	formation %
0	0		0	0
27	0.000513726		27	0.00524118
35	0.00055579		35	0.00723205
43	0.000924629		43	0.00921943
LINEST at 21 °C			LINEST at 40 °C
1.98099e-05	-2.14732e-05		0.000211738	-0.000134958
3.30191e-06	0.000101812		9.73977e-06	0.000300318
0.94736	0.000106828		0.995786	0.000315116
35.9942	2		472.607	2
4.10777e-07	2.28246e-08		4.69289e-05	1.98596e-07
3.47965	Q10 temperature coefficient
v (5 °C)	2.69417e-06
uR,LONG	0.00393349	Covering a 4 yr period (k = 1)
Phosphate formation is minor and seems to be an order zero reaction
Phosphate formation could be due to the hydrolysis of non-reactive P-compounds:
Adina Paytan and Karen McLaughlin, the Oceanic Phosphorus Cycle, Chem. Rev. 2007, 107, 563−576
Claudia R. Benitez-Nelson, The biogeochemical cycling of phosphorus in marine systems, Earth-Science Reviews 51 (2000) 109–135
Monitoring of MOOS-4 and expiry date
Certification	March, 2024
Expiry date	March, 2028
Stability	March-September, 2026

## Sheet: CERT
Index
Line	Description
13	Value assignment for density in MOOS-4 (verified 2024-05-10)
18	Value assignment for nitrite in MOOS-4 (verified 2024-05-10)
49	Value assignment for nitrate in MOOS-4 (verified 2024-05-10)
80	Value assignment for phosphate in MOOS-4 (verified 2024-05-10)
111	Value assignment for silicate in MOOS-4 (verified 2024-05-10)
142	MOOS-4 certified values (verified 2024-05-10)
151	Comparing the uncertainty with previous CRMs
Value assignment for density in MOOS-4 (verified 2024-05-10)
Analyte	Unit	Density	u	uR	U
Density	g/mL	1.02099	0.000501109	0.000490806	0.00100222
Value assignment for nitrite in MOOS-4 (verified 2024-05-10)
a. Mass fraction nitrite: uncertainty
uncertainty	value	notes
uR,CHAR	0.00236986	relative standard uncertainty due to characterization
uR,PRIM	0.00287481	relative standard uncertainty due to the primary standard
uR,HOM	0	relative standard uncertainty due to homogeneiety
uR,SHORT	0	relative standard uncertainty due to short-term (transportation) conditions
uR,LONG	0	relative standard uncertainty due to long-term (storage at 5 °C) conditions
uR	0.00372569	relative standard uncertainty (combined)
UR	0.00745138	relative expanded uncertainty (combined, k = 2)
b. Molar concentration nitrite: uncertainty
uncertainty	value	notes
uR,CHAR	0.00236986	relative standard uncertainty due to characterization
uR,PRIM	0.00287481	relative standard uncertainty due to the primary standard
uR,HOM	0	relative standard uncertainty due to homogeneiety
uR,SHORT	0	relative standard uncertainty due to short-term (transportation) conditions
uR,LONG	0	relative standard uncertainty due to long-term (storage at 5 °C) conditions
uR,DENSITY	0.000490806	relative standard uncertainty due to unit conversion (density)
uR	0.00375788	relative standard uncertainty (combined)
UR	0.00751576	relative expanded uncertainty (combined, k = 2)
c. Nitrite: value assignment
measurand	value	exp uncert.	unit
w(NO2−)	0.075523	0.000562751	μg/g
c(NO2−)	1.67606	0.0125969	μmol/L
Value assignment for nitrate in MOOS-4 (verified 2024-05-10)
a. Mass fraction nitrate: uncertainty
uncertainty	value	notes
uR,CHAR	0.0126161	relative standard uncertainty due to characterization
uR,PRIM	0.000915481	relative standard uncertainty due to the primary standard
uR,HOM	0.00197725	relative standard uncertainty due to homogeneiety
uR,SHORT	0	relative standard uncertainty due to short-term (transportation) conditions
uR,LONG	0	relative standard uncertainty due to long-term (storage at 5 °C) conditions
uR	0.0128028	relative standard uncertainty (combined)
UR	0.0256057	relative expanded uncertainty (combined, k = 2)
b. Molar concentration nitrate: uncertainty
uncertainty	value	notes
uR,CHAR	0.0126161	relative standard uncertainty due to characterization
uR,PRIM	0.000915481	relative standard uncertainty due to the primary standard
uR,HOM	0.00197725	relative standard uncertainty due to homogeneiety
uR,SHORT	0	relative standard uncertainty due to short-term (transportation) conditions
uR,LONG	0	relative standard uncertainty due to long-term (storage at 5 °C) conditions
uR,DENSITY	0.000490806	relative standard uncertainty due to unit conversion (density)
uR	0.0128122	relative standard uncertainty (combined)
UR	0.0256245	relative expanded uncertainty (combined, k = 2)
c. Nitrate: value assignment
measurand	value	exp uncert.	unit
w(NO3−)	1.04094	0.026654	μg/g
c(NO3−)	17.1404	0.439215	μmol/L
Value assignment for phosphate in MOOS-4 (verified 2024-05-10)
a. Mass fraction phosphate: uncertainty
uncertainty	value	notes
uR,CHAR	0.0033056	relative standard uncertainty due to characterization
uR,PRIM	0.0017942	relative standard uncertainty due to the primary standard
uR,HOM	0	relative standard uncertainty due to homogeneiety
uR,SHORT	0.000608504	relative standard uncertainty due to short-term (transportation) conditions
uR,LONG	0.00393349	relative standard uncertainty due to long-term (storage at 5 °C) conditions
uR	0.0054762	relative standard uncertainty (combined)
UR	0.0109524	relative expanded uncertainty (combined, k = 2)
b. Molar concentration phosphate: uncertainty
uncertainty	value	notes
uR,CHAR	0.0033056	relative standard uncertainty due to characterization
uR,PRIM	0.0017942	relative standard uncertainty due to the primary standard
uR,HOM	0	relative standard uncertainty due to homogeneiety
uR,SHORT	0.000608504	relative standard uncertainty due to short-term (transportation) conditions
uR,LONG	0.00393349	relative standard uncertainty due to long-term (storage at 5 °C) conditions
uR,DENSITY	0.000490806	relative standard uncertainty due to unit conversion (density)
uR	0.00549815	relative standard uncertainty (combined)
UR	0.0109963	relative expanded uncertainty (combined, k = 2)
c. Phosphate: value assignment
measurand	value	exp uncert.	unit
w(PO43−)	0.263688	0.00288801	μg/g
c(PO43−)	2.83478	0.0311721	μmol/L
Value assignment for silicate in MOOS-4 (verified 2024-05-10)
a. Mass fraction silicate: uncertainty
uncertainty	value	notes
uR,CHAR	0.00890957	relative standard uncertainty due to characterization
uR,PRIM	0.00123847	relative standard uncertainty due to the primary standard
uR,HOM	0	relative standard uncertainty due to homogeneiety
uR,SHORT	0	relative standard uncertainty due to short-term (transportation) conditions
uR,LONG	0	relative standard uncertainty due to long-term (storage at 5 °C) conditions
uR	0.00899523	relative standard uncertainty (combined)
UR	0.0179905	relative expanded uncertainty (combined, k = 2)
b. Molar concentration silicate: uncertainty
uncertainty	value	notes
uR,CHAR	0.00890957	relative standard uncertainty due to characterization
uR,PRIM	0.00123847	relative standard uncertainty due to the primary standard
uR,HOM	0	relative standard uncertainty due to homogeneiety
uR,SHORT	0	relative standard uncertainty due to short-term (transportation) conditions
uR,LONG	0	relative standard uncertainty due to long-term (storage at 5 °C) conditions
uR,DENSITY	0.000490806	relative standard uncertainty due to unit conversion (density)
uR	0.00900861	relative standard uncertainty (combined)
UR	0.0180172	relative expanded uncertainty (combined, k = 2)
c. Silicate: value assignment
measurand	value	exp uncert.	unit
w(SiO2)	0.421422	0.00758158	μg/g
c(SiO2)	7.16114	0.129024	μmol/L
MOOS-4 certified values (verified 2024-05-10)
Analyte	Chemical	Molar concentration		Mass fraction		Value
name	formula	μmol/L		mg/kg		type
Nitrite	NO2−	1.676 ± 0.013		0.07552 ± 0.00056		certified
Nitrate	NO3−	17.14 ± 0.44		1.041 ± 0.027		certified
Phosphate	PO43−	2.835 ± 0.031		0.2637 ± 0.0029		certified
Silicate	SiO2	7.16 ± 0.13		0.4214 ± 0.0076		certified
Comparing the uncertainty with previous CRMs
Analyte	MOOS-3	SALT-1	MOOS-4
Nitrite	0.0145478	N/A	0.00745138
Nitrate	0.0108382	0.0237893	0.0256057
Phosphate	0.0884354	0.0189048	0.0109524
Silicate	0.0225989	0.0355805	0.0179905

## Sheet: RAW_DATA
Index
Line	Description
31	2024-01-15 Nitrate short-term stability by ID HS GC-MS (verified on 2024-04-09)
61	2024-01-15 Nitrite short-term stability by UV-vis (verified on 2024-04-09)
88	2024-01-15 Phosphate short-term stability by UV-vis (verified 2024-04-09)
115	2024-01-15 Silicate short-term stability by UV-vis (verified on 2024-04-09)
142	2024-02-06 Standardization of Nitrite standard from Sigma Aldrich vs NIST 3185 by IDMS (verified on 2024-04-09)
242	2024-02-13 Standardization of Nitrite standard from Sigma Aldrich vs NIST 3185 by IDMS: verify the RA to RA' difference (verified 2024-04-09)
261	2024-02-14 Validation of nitrite and nitrate method and preliminary results on MOOS-4 and SEAN-1 (verified on 2024-04-09)
283	2024-02-20 CHAR MOOS4 NO3 w1d1 - GCMS (verified on 2024-04-09)
389	2024-02-21 CHAR MOOS4 NO2 w1d2 - GCMS (verified on 2024-04-09)
482	2024-02-20 CHAR MOOS4 NO2 w1d1 - spectrophotometry (verified on 2024-04-09)
508	2024-02-20 CHAR MOOS4 PO4 w1d1 - spectrophotometry (verified on 2024-04-09)
536	2024-02-21 CHAR MOOS4 SiO2 w1d2 - spectrophotometry (verified on 2024-04-09)
565	2024-02-21 CHAR MOOS4 NO2 w1d2 - spectrophotometry (verified on 2024-04-09)
586	2024-03-05 CHAR MOOS4 NO3 w2d1 - GCMS (verified on 2024-04-09)
707	2024-03-05 CHAR MOOS4 PO4 w2d1 - spectrophotometry (verified on 2024-04-09)
735	2024-03-06 CHAR MOOS4 NO2 w2d2 - GCMS (verified on 2024-04-09)
841	2024-03-06 CHAR MOOS4 SiO2 w2d2 - spectrophotometry (verified on 2024-04-09)
870	2024-03-21 CHAR MOOS4 SiO2 - LC-ICPMS (verified on 2024-04-24)
886	2024-05-02 Nitrite matrix effects (verified 2024-05-03)
898	2024-05-02 Phosphate matrix effects (verified 2024-05-03)
910	2024-05-02 Silicate matrix effects (verified 2024-05-03)
922	2024-05-06 Silicate interference on phosphate data (verified 2024-05-10)
933	2024-05-07 Temperature effect on nitrite determination (verified 2024-05-10)
943	2024-05-07 Temperature effect on phosphate determination (verified 2024-05-10)
953	2024-05-07 Temperature effect on silicate determination (verified 2024-05-10)
2024-01-15 Nitrate short-term stability by ID HS GC-MS (verified on 2024-04-09)
Sample		Nitrate_46 Results		Nitrate_47 Results		Ratio	sample
Data File	Acq. Date-Time	RT	Area	RT	Area	46/47	name
VOID.D	2024-01-15 09:56:12
BLK.D	2024-01-15 10:06:02	4.03263	25.145						sample	Ratio
BLK-IS.D	2024-01-15 10:15:54	4.03267	81.5985	4.03468	11204				name	46/47
MOOS237A1.D	2024-01-15 10:25:45	4.03047	5822.28	4.03247	5962.04	0.976558	MOOS237a1		MOOS009a1	0.98799
MOOS351A2.D	2024-01-15 10:35:35	4.02858	6366.66	4.02858	6551.38	0.971804	MOOS351a2		MOOS009a2	0.96314
MOOS161A1.D	2024-01-15 10:45:27	4.0345	5508.91	4.0345	5645.43	0.975817	MOOS161a1		MOOS047a1	0.979735
MOOS123A2.D	2024-01-15 10:55:19	4.02863	6118.87	4.03065	6276.85	0.974831	MOOS123a2		MOOS047a2	0.966591
MOOS161A2.D	2024-01-15 11:05:12	4.03462	5392.29	4.03462	5571.56	0.967824	MOOS161a2		MOOS085a1	0.976549
MOOS275A1.D	2024-01-15 11:15:03	4.03457	5496.32	4.03257	5626.56	0.976854	MOOS275a1		MOOS085a2	0.968485
MOOS009A2.D	2024-01-15 11:24:54	4.0306	5878.34	4.0306	6103.3	0.96314	MOOS009a2		MOOS123a1	0.97738
MOOS313A2.D	2024-01-15 11:34:45	4.02663	6046.79	4.02663	6247.81	0.967825	MOOS313a2		MOOS123a2	0.974831
MOOS199A1.D	2024-01-15 11:44:36	4.03458	5328.3	4.03458	5487.13	0.971054	MOOS199a1		MOOS161a1	0.975817
MOOS237A2.D	2024-01-15 11:54:27	4.0306	5767.52	4.0306	5993.63	0.962274	MOOS237a2		MOOS161a2	0.967824
MOOS047A2.D	2024-01-15 12:04:18	4.03253	5742	4.03253	5940.47	0.966591	MOOS047a2		MOOS199a1	0.971054
MOOS085A1.D	2024-01-15 12:14:11	4.03067	5946.74	4.03268	6089.55	0.976549	MOOS085a1		MOOS199a2	0.965404
MOOS199A2.D	2024-01-15 12:24:00	4.0346	5465.34	4.03258	5661.19	0.965404	MOOS199a2		MOOS237a1	0.976558
MOOS123A1.D	2024-01-15 12:33:50	4.03265	5565.75	4.03265	5694.57	0.97738	MOOS123a1		MOOS237a2	0.962274
MOOS009A1.D	2024-01-15 12:43:42	4.0325	5420.5	4.0325	5486.38	0.98799	MOOS009a1		MOOS275a1	0.976854
MOOS313A1.D	2024-01-15 12:53:33	4.02857	6036.26	4.02857	6161.57	0.979664	MOOS313a1		MOOS275a2	0.962336
MOOS275A2.D	2024-01-15 13:03:24	4.0306	5538.15	4.03262	5754.91	0.962336	MOOS275a2		MOOS313a1	0.979664
MOOS047A1.D	2024-01-15 13:13:13	4.02858	5887.25	4.02858	6009.02	0.979735	MOOS047a1		MOOS313a2	0.967825
MOOS351A1.D	2024-01-15 13:23:05	4.03247	5204.2	4.03247	5315.13	0.979129	MOOS351a1		MOOS351a1	0.979129
MOOS085A2.D	2024-01-15 13:32:57	4.03272	5506.97	4.03272	5686.17	0.968485	MOOS085a2		MOOS351a2	0.971804
2024-01-16 Correction because of miss-labeling
blank contribution	0.007283
2024-01-15 Nitrite short-term stability by UV-vis (verified on 2024-04-09)
Sample ID	Date and Time	541nm (Abs)		sample	signal
BLK	1/15/2024 11:36:45 AM	0.000175
BLK-IS	1/15/2024 11:37:40 AM	0.000668
MOOS351a1	1/15/2024 11:38:52 AM	0.084748		MOOS009a1	0.085949
MOOS313a2	1/15/2024 11:39:47 AM	0.084852		MOOS009a2	0.086121
MOOS085a1	1/15/2024 11:40:38 AM	0.084193		MOOS047a1	0.085613
MOOS237a2	1/15/2024 11:41:33 AM	0.084691		MOOS047a2	0.085773
MOOS351a2	1/15/2024 11:42:28 AM	0.085299		MOOS085a1	0.084193
MOOS047a2	1/15/2024 11:43:20 AM	0.085773		MOOS085a2	0.085289
MOOS275a1	1/15/2024 11:44:14 AM	0.086173		MOOS123a1	0.086719
MOOS009a2	1/15/2024 11:45:23 AM	0.086121		MOOS123a2	0.085916
MOOS161a2	1/15/2024 11:46:17 AM	0.086119		MOOS161a1	0.08647
MOOS313a1	1/15/2024 11:47:11 AM	0.086039		MOOS161a2	0.086119
MOOS123a2	1/15/2024 11:48:04 AM	0.085916		MOOS199a1	0.086315
MOOS199a1	1/15/2024 11:48:57 AM	0.086315		MOOS199a2	0.085523
MOOS275a2	1/15/2024 11:49:57 AM	0.086322		MOOS237a1	0.085775
MOOS123a1	1/15/2024 11:51:03 AM	0.086719		MOOS237a2	0.084691
MOOS009a1	1/15/2024 11:51:59 AM	0.085949		MOOS275a1	0.086173
MOOS085a2	1/15/2024 11:52:55 AM	0.085289		MOOS275a2	0.086322
MOOS237a1	1/15/2024 11:53:56 AM	0.085775		MOOS313a1	0.086039
MOOS161a1	1/15/2024 11:55:00 AM	0.08647		MOOS313a2	0.084852
MOOS199a2	1/15/2024 11:56:03 AM	0.085523		MOOS351a1	0.084748
MOOS047a1	1/15/2024 11:57:02 AM	0.085613		MOOS351a2	0.085299
Blank + matrix	0.00491861
2024-01-15 Phosphate short-term stability by UV-vis (verified 2024-04-09)
Sample ID	Date and Time	890nm (Abs)		sample	signal
BLK	1/15/2024 1:28:07 PM	-0.005606
BLK-IS	1/15/2024 1:29:24 PM	-0.005439
MOOS199a2	1/15/2024 1:30:57 PM	0.270906		MOOS009a1	0.269477
MOOS085a1	1/15/2024 1:32:06 PM	0.270059		MOOS009a2	0.2708
MOOS085a2	1/15/2024 1:33:08 PM	0.270591		MOOS047a1	0.270706
MOOS313a1	1/15/2024 1:34:03 PM	0.272696		MOOS047a2	0.270709
MOOS047a2	1/15/2024 1:34:52 PM	0.270709		MOOS085a1	0.270059
MOOS047a1	1/15/2024 1:35:44 PM	0.270706		MOOS085a2	0.270591
MOOS351a1	1/15/2024 1:36:51 PM	0.272941		MOOS123a1	0.27003
MOOS237a2	1/15/2024 1:37:47 PM	0.270775		MOOS123a2	0.270581
MOOS313a2	1/15/2024 1:38:43 PM	0.272312		MOOS161a1	0.272562
MOOS351a2	1/15/2024 1:39:42 PM	0.273253		MOOS161a2	0.271668
MOOS275a2	1/15/2024 1:40:47 PM	0.270834		MOOS199a1	0.270528
MOOS199a1	1/15/2024 1:41:54 PM	0.270528		MOOS199a2	0.270906
MOOS237a1	1/15/2024 1:42:47 PM	0.270936		MOOS237a1	0.270936
MOOS161a1	1/15/2024 1:43:31 PM	0.272562		MOOS237a2	0.270775
MOOS123a1	1/15/2024 1:44:23 PM	0.27003		MOOS275a1	0.270585
MOOS009a2	1/15/2024 1:45:11 PM	0.2708		MOOS275a2	0.270834
MOOS009a1	1/15/2024 1:46:11 PM	0.269477		MOOS313a1	0.272696
MOOS123a2	1/15/2024 1:47:20 PM	0.270581		MOOS313a2	0.272312
MOOS161a2	1/15/2024 1:48:16 PM	0.271668		MOOS351a1	0.272941
MOOS275a1	1/15/2024 1:49:13 PM	0.270585		MOOS351a2	0.273253
Blank + matrix	-0.0203671
2024-01-15 Silicate short-term stability by UV-vis (verified on 2024-04-09)
Sample ID	Date and Time	810nm (Abs)		sample	signal
BLK	1/15/2024 3:59:38 PM	0.011716
BLK-IS	1/15/2024 4:00:43 PM	0.012798
MOOS313a1	1/15/2024 4:01:44 PM	0.120216		MOOS009a1	0.119181
MOOS009a2	1/15/2024 4:02:36 PM	0.121985		MOOS009a2	0.121985
MOOS199a2	1/15/2024 4:03:17 PM	0.119012		MOOS047a1	0.121435
MOOS047a2	1/15/2024 4:04:05 PM	0.120865		MOOS047a2	0.120865
MOOS085a2	1/15/2024 4:04:43 PM	0.120301		MOOS085a1	0.121693
MOOS085a1	1/15/2024 4:05:28 PM	0.121693		MOOS085a2	0.120301
MOOS009a1	1/15/2024 4:06:19 PM	0.119181		MOOS123a1	0.121153
MOOS161a1	1/15/2024 4:07:14 PM	0.120549		MOOS123a2	0.121044
MOOS123a2	1/15/2024 4:08:07 PM	0.121044		MOOS161a1	0.120549
MOOS275a2	1/15/2024 4:09:03 PM	0.119949		MOOS161a2	0.118827
MOOS161a2	1/15/2024 4:10:08 PM	0.118827		MOOS199a1	0.120642
MOOS237a2	1/15/2024 4:11:03 PM	0.119999		MOOS199a2	0.119012
MOOS199a1	1/15/2024 4:12:15 PM	0.120642		MOOS237a1	0.120397
MOOS351a2	1/15/2024 4:13:05 PM	0.119692		MOOS237a2	0.119999
MOOS275a1	1/15/2024 4:13:57 PM	0.117728		MOOS275a1	0.117728
MOOS237a1	1/15/2024 4:14:50 PM	0.120397		MOOS275a2	0.119949
MOOS313a2	1/15/2024 4:15:38 PM	0.119175		MOOS313a1	0.120216
MOOS351a1	1/15/2024 4:16:29 PM	0.119156		MOOS313a2	0.119175
MOOS047a1	1/15/2024 4:17:16 PM	0.121435		MOOS351a1	0.119156
MOOS123a1	1/15/2024 4:18:05 PM	0.121153		MOOS351a2	0.119692
Blank + matrix	0.102014
2024-02-06 Standardization of Nitrite standard from Sigma Aldrich vs NIST 3185 by IDMS (verified on 2024-04-09)
Sample		Nitrite_45 Results		Nitrate_46 Results		Nitrate_47 Results		Ratio	sample			sample	Ratio_I	Ratio_II	Ratio_III	Ratio_IV	Ratio_V	Average	STDEV	RSD	u(Average)
Data File	Acq. Date-Time	RT	Area	RT	Area	RT	Area	46/47	name			name	46/47	46/47	46/47	46/47	46/47	46/47	46/47	46/47	46/47
VOID_I.D	2024-02-06 12:37:00							#VALUE!	VOID			VOID	#VALUE!	#VALUE!	#VALUE!	#VALUE!	#VALUE!	#VALUE!	#VALUE!	#VALUE!
WATER_I.D	2024-02-06 12:50:36	2.45592	21.3963	5.80573	35.9045			#VALUE!	WATER			WATER	#VALUE!	5.22162	5.48633	4.56668	3.47852	#VALUE!	#VALUE!	#VALUE!
BLK1_I.D	2024-02-06 13:04:06			5.80372	273.888	5.80573	15543.6	0.0176206	BLK1			BLK1	0.0176206	0.0181281	0.0179595	0.0179606	0.0181308	0.0179599	0.000207766	0.0115683
BLK2_I.D	2024-02-06 13:17:41	2.44738	11.4046	5.79975	241.091	5.80177	17208.7	0.0140098	BLK2			BLK2	0.0140098	0.0144001	0.0144545	0.014352	0.0144495	0.0143332	0.000185521	0.0129434
BLK3_I.D	2024-02-06 13:31:20	2.46457	6.87481	5.80177	242.141	5.80177	15982.6	0.0151503	BLK3			BLK3	0.0151503	0.0152076	0.0152052	0.0153618	0.0154466	0.0152743	0.000124449	0.0081476
SULF_BLK1_I.D	2024-02-06 13:44:54	2.4589	9.3628	5.80383	354.411	5.80182	20367	0.0174013	SULF_BLK1			SULF_BLK1	0.0174013	0.0175675	0.017697	0.0177253	0.0176296	0.0176041	0.000128881	0.00732107
SULF_BLK2_I.D	2024-02-06 13:58:33	2.46753	6.33027	5.80388	330.39	5.80388	19511.6	0.016933	SULF_BLK2			SULF_BLK2	0.016933	0.0171115	0.0172161	0.0171758	0.0171677	0.0171208	0.000111401	0.00650674
SULF_BLK3_I.D	2024-02-06 14:12:07			5.80375	274.491	5.80375	17766.3	0.0154501	SULF_BLK3			SULF_BLK3	0.0154501	0.0155101	0.0155804	0.0156774	0.0159023	0.0156241	0.00017707	0.0113332
AB1_I.D	2024-02-06 14:25:49	2.46168	11.9207	5.79973	8757.86	5.79973	16588.3	0.527955	AB1			AB1	0.527955	0.528416	0.528137	0.52777	0.528764	0.528208	0.000391655	0.000741477	0.000175153
AB2A_I.D	2024-02-06 14:39:27	2.45038	22.3117	5.79988	17972.9	5.79988	17132.6	1.04904	AB2A			AB2A	1.04904	1.05029	1.04622	1.0523	1.05027	1.04962	0.00223269	0.00212713	0.000998487
AB2B_I.D	2024-02-06 14:53:27	2.4647	13.7652	5.8019	17031.9	5.8019	16326.1	1.04323	AB2B			AB2B	1.04323	1.04199	1.04507	1.04364	1.04613	1.04401	0.0016169	0.00154874	0.000723101
AB2C_I.D	2024-02-06 15:07:13	2.46453	15.5642	5.80458	15698.1	5.80458	15093.2	1.04008	AB2C			AB2C	1.04008	1.03893	1.03769	1.03827	1.03967	1.03893	0.000980084	0.000943362	0.000438307
AB3_I.D	2024-02-06 15:21:01	2.46748	20.4664	5.80383	31785	5.80383	15097.5	2.10531	AB3			AB3	2.10531	2.10236	2.10619	2.10629	2.10827	2.10568	0.00215032	0.0010212	0.000961652
S1_I.D	2024-02-06 15:34:56	2.46173	22.8758	5.80382	15884.1	5.80382	15056.4	1.05497	S1			S1	1.05497	1.05429	1.05667	1.0558	1.05589	1.05553	0.000915462	0.000867304	0.000409407
S2_I.D	2024-02-06 15:48:43	2.46163	23.6908	5.8037	17242.5	5.8037	16269.9	1.05978	S2			S2	1.05978	1.06197	1.06135	1.06216	1.06123	1.0613	0.000936578	0.000882483	0.00041885
S3_I.D	2024-02-06 16:02:32	2.45597	19.4895	5.80175	17804.2	5.80175	16748.8	1.06301	S3			S3	1.06301	1.06613	1.0656	1.06647	1.06212	1.06467	0.00196934	0.00184972	0.000880716
SULF_S1_I.D	2024-02-06 16:16:20	2.47325	18.7427	5.80387	258.458	5.80387	18777.3	0.0137644	SULF_S1			SULF_S1	0.0137644	0.0137781	0.0139276	0.0139468	0.0140068	0.0138847	0.000107755	0.0077607
SULF_S2_I.D	2024-02-06 16:30:13	2.45023	27.8141	5.79973	377.375	5.79973	22269.5	0.0169458	SULF_S2			SULF_S2	0.0169458	0.0173612	0.0173494	0.0171997	0.0175436	0.01728	0.000223066	0.0129089
SULF_S3_I.D	2024-02-06 16:44:01	2.46462	19.8644	5.80382	353.462	5.8018	20736.2	0.0170456	SULF_S3			SULF_S3	0.0170456	0.0169757	0.0172863	0.0171937	0.0171146	0.0171232	0.000121894	0.00711863
VOID_II.D	2024-02-06 16:57:50					5.80592	7.011	#VALUE!	VOID
WATER_II.D	2024-02-06 17:11:44	2.47025	10.8111	5.80373	29.0427	5.80777	5.562	5.22162	WATER
BLK1_II.D	2024-02-06 17:25:30	2.45303	17.0036	5.80052	329.298	5.80052	18165	0.0181281	BLK1
BLK2_II.D	2024-02-06 17:39:28	2.45323	12.7188	5.79987	263.299	5.79987	18284.6	0.0144001	BLK2
BLK3_II.D	2024-02-06 17:53:16	2.45017	8.69985	5.80168	279.588	5.79967	18384.8	0.0152076	BLK3
SULF_BLK1_II.D	2024-02-06 18:07:08	2.45885	18.4914	5.80177	383.702	5.80177	21841.6	0.0175675	SULF_BLK1
SULF_BLK2_II.D	2024-02-06 18:21:00	2.46448	8.57673	5.8037	332.481	5.8037	19430.2	0.0171115	SULF_BLK2
SULF_BLK3_II.D	2024-02-06 18:34:48	2.47025	8.6988	5.80575	289.197	5.80373	18645.7	0.0155101	SULF_BLK3
AB1_II.D	2024-02-06 18:48:44	2.4589	19.2429	5.80182	9623.38	5.80182	18211.7	0.528416	AB1
AB2A_II.D	2024-02-06 19:02:29	2.47317	5.71119	5.80378	16045.9	5.80378	15277.5	1.05029	AB2A
AB2B_II.D	2024-02-06 19:16:24	2.46758	4.423	5.80392	16222.9	5.80392	15569.2	1.04199	AB2B
AB2C_II.D	2024-02-06 19:30:12	2.46183	4.54115	5.8019	18022.6	5.8019	17347.4	1.03893	AB2C
AB3_II.D	2024-02-06 19:43:57	2.46167	6.18488	5.80173	35592.5	5.80173	16929.8	2.10236	AB3
S1_II.D	2024-02-06 19:57:51	2.47887	5.55688	5.80377	15107	5.80578	14329	1.05429	S1
S2_II.D	2024-02-06 20:11:36	2.4646	11.0591	5.8018	18383	5.8018	17310.2	1.06197	S2
S3_II.D	2024-02-06 20:25:28	2.45887	11.913	5.80063	19526.5	5.80063	18315.2	1.06613	S3
SULF_S1_II.D	2024-02-06 20:39:20	2.47012	6.37	5.8036	270.96	5.8036	19666.1	0.0137781	SULF_S1
SULF_S2_II.D	2024-02-06 20:53:02	2.47887	8.04346	5.80258	353.295	5.8046	20349.6	0.0173612	SULF_S2
SULF_S3_II.D	2024-02-06 21:07:06	2.4644	10.4043	5.80362	373.416	5.8016	21997.1	0.0169757	SULF_S3
VOID_III.D	2024-02-06 21:20:51					5.80795	8.825	#VALUE!	VOID
WATER_III.D	2024-02-06 21:34:39	2.47312	16.3512	5.80373	32.8247	5.81178	5.983	5.48633	WATER
BLK1_III.D	2024-02-06 21:48:38	2.45318	11.1287	5.80183	341.153	5.79982	18995.7	0.0179595	BLK1
BLK2_III.D	2024-02-06 22:02:22	2.45613	10.8609	5.80192	261.485	5.80192	18090.2	0.0144545	BLK2
BLK3_III.D	2024-02-06 22:16:13	2.46468	5.30777	5.80188	235.049	5.8039	15458.5	0.0152052	BLK3
SULF_BLK1_III.D	2024-02-06 22:30:13			5.80185	394.576	5.80387	22296.2	0.017697	SULF_BLK1
SULF_BLK2_III.D	2024-02-06 22:43:56	2.45608	26.1354	5.79783	383.993	5.80187	22304.4	0.0172161	SULF_BLK2
SULF_BLK3_III.D	2024-02-06 22:57:59	2.4645	18.9335	5.80372	321.469	5.8017	20632.9	0.0155804	SULF_BLK3
AB1_III.D	2024-02-06 23:11:50	2.45895	11.9573	5.80187	9192.78	5.80187	17406	0.528137	AB1
AB2A_III.D	2024-02-06 23:25:33	2.4645	7.51326	5.80372	17995	5.80372	17200	1.04622	AB2A
AB2B_III.D	2024-02-06 23:39:38	2.47322	5.29039	5.80383	17198.1	5.80383	16456.4	1.04507	AB2B
AB2C_III.D	2024-02-06 23:53:28	2.45612	21.0975	5.80392	17457	5.8019	16822.9	1.03769	AB2C
AB3_III.D	2024-02-07 00:07:18	2.46732	6.87028	5.80367	35489.7	5.80367	16850.2	2.10619	AB3
S1_III.D	2024-02-07 00:21:11	2.4588	8.52396	5.80172	18779	5.80172	17771.9	1.05667	S1
S2_III.D	2024-02-07 00:34:56			5.80388	15591.5	5.80388	14690.3	1.06135	S2
S3_III.D	2024-02-07 00:49:00	2.46163	11.4515	5.8017	19611.5	5.8017	18404.2	1.0656	S3
SULF_S1_III.D	2024-02-07 01:02:46	2.46457	8.034	5.80377	285.425	5.80377	20493.5	0.0139276	SULF_S1
SULF_S2_III.D	2024-02-07 01:16:37	2.45877	8.69523	5.8017	409.572	5.8017	23607.2	0.0173494	SULF_S2
SULF_S3_III.D	2024-02-07 01:30:33	2.456	15.9125	5.80465	392.557	5.80263	22709.2	0.0172863	SULF_S3
VOID_IV.D	2024-02-07 01:44:15							#VALUE!	VOID
WATER_IV.D	2024-02-07 01:58:17	2.46733	18.7886	5.80167	33.1244	5.81173	7.2535	4.56668	WATER
BLK1_IV.D	2024-02-07 02:12:10	2.45598	9.90669	5.79975	332.807	5.80177	18529.8	0.0179606	BLK1
BLK2_IV.D	2024-02-07 02:25:55	2.45588	19.7605	5.79965	264.022	5.80167	18396.2	0.014352	BLK2
BLK3_IV.D	2024-02-07 02:39:53	2.46463	30.6937	5.80183	248.814	5.80385	16197	0.0153618	BLK3
SULF_BLK1_IV.D	2024-02-07 02:53:37	2.46445	24.0094	5.80365	371.092	5.80365	20935.8	0.0177253	SULF_BLK1
SULF_BLK2_IV.D	2024-02-07 03:07:32	2.45875	11.2747	5.79967	347.38	5.80167	20225	0.0171758	SULF_BLK2
SULF_BLK3_IV.D	2024-02-07 03:21:25	2.4559	9.43921	5.79968	328.754	5.80168	20970	0.0156774	SULF_BLK3
AB1_IV.D	2024-02-07 03:35:07	2.46465	19.7342	5.80185	8553.98	5.80387	16207.8	0.52777	AB1
AB2A_IV.D	2024-02-07 03:49:14	2.45607	11.1298	5.80387	16630.7	5.80387	15804.2	1.0523	AB2A
AB2B_IV.D	2024-02-07 04:03:01	2.45877	7.328	5.80168	18977.5	5.80168	18184	1.04364	AB2B
AB2C_IV.D	2024-02-07 04:16:48	2.45312	24.007	5.80177	19386	5.80177	18671.4	1.03827	AB2C
AB3_IV.D	2024-02-07 04:30:45	2.46163	29.0786	5.80372	31974.2	5.80372	15180.3	2.10629	AB3
S1_IV.D	2024-02-07 04:44:28	2.4561	13.2483	5.80188	17906.6	5.80188	16960.3	1.0558	S1
S2_IV.D	2024-02-07 04:58:17			5.8019	18284.5	5.8019	17214.5	1.06216	S2
S3_IV.D	2024-02-07 05:12:13	2.4618	9.88905	5.80187	18024.1	5.80187	16900.6	1.06647	S3
SULF_S1_IV.D	2024-02-07 05:25:56			5.80378	289.291	5.80378	20742.5	0.0139468	SULF_S1
SULF_S2_IV.D	2024-02-07 05:39:55	2.45613	7.46931	5.7999	397.848	5.80192	23131.1	0.0171997	SULF_S2
SULF_S3_IV.D	2024-02-07 05:53:41	2.46447	21.4049	5.80167	368.159	5.80368	21412.4	0.0171937	SULF_S3
VOID_V.D	2024-02-07 06:07:31					5.80385	11.7127	#VALUE!	VOID
WATER_V.D	2024-02-07 06:21:24	2.44752	24.1715	5.79988	38.6882	5.80392	11.122	3.47852	WATER
BLK1_V.D	2024-02-07 06:35:08	2.45893	11.2664	5.79983	306.391	5.79983	16898.9	0.0181308	BLK1
BLK2_V.D	2024-02-07 06:49:03			5.80568	198.712	5.80367	13752.1	0.0144495	BLK2
BLK3_V.D	2024-02-07 07:02:47	2.44748	12.0703	5.80185	283.536	5.79983	18355.9	0.0154466	BLK3
SULF_BLK1_V.D	2024-02-07 07:16:46	2.45028	77.6565	5.8018	399.614	5.8018	22667.2	0.0176296	SULF_BLK1
SULF_BLK2_V.D	2024-02-07 07:30:35	2.4647	30.3054	5.80275	297.674	5.80275	17339.2	0.0171677	SULF_BLK2
SULF_BLK3_V.D	2024-02-07 07:44:20	2.46167	11.0383	5.79972	308.095	5.80173	19374.2	0.0159023	SULF_BLK3
AB1_V.D	2024-02-07 07:58:18			5.80372	6318.21	5.80372	11949	0.528764	AB1
AB2A_V.D	2024-02-07 08:12:02	2.44737	8.3486	5.79972	15427.7	5.79972	14689.3	1.05027	AB2A
AB2B_V.D	2024-02-07 08:26:00	2.4532	7.13754	5.80185	19160.8	5.80185	18315.8	1.04613	AB2B
AB2C_V.D	2024-02-07 08:39:50	2.45322	13.8811	5.80187	19059.5	5.80187	18332.2	1.03967	AB2C
AB3_V.D	2024-02-07 08:53:36	2.45613	13.2532	5.80192	32550.1	5.80192	15439.2	2.10827	AB3
S1_V.D	2024-02-07 09:07:34	2.45892	7.29469	5.80387	12928.7	5.80387	12244.4	1.05589	S1
S2_V.D	2024-02-07 09:21:20	2.45892	41.3768	5.80067	18232.8	5.80268	17180.9	1.06123	S2
S3_V.D	2024-02-07 09:35:13	2.46458	14.9878	5.80378	15890.1	5.80378	14960.7	1.06212	S3
SULF_S1_V.D	2024-02-07 09:49:06	2.45313	9.48706	5.79977	280.763	5.80178	20044.8	0.0140068	SULF_S1
SULF_S2_V.D	2024-02-07 10:02:52	2.46165	21.2575	5.80172	408.784	5.80172	23301	0.0175436	SULF_S2
SULF_S3_V.D	2024-02-07 10:16:40	2.46175	66.8668	5.80182	403.472	5.80182	23574.7	0.0171146	SULF_S3
2024-02-13 Standardization of Nitrite standard from Sigma Aldrich vs NIST 3185 by IDMS: verify the RA to RA' difference (verified 2024-04-09)
Sample		Nitrate_46 Results		Nitrate_47 Results		Ratio
Data File	Acq. Date-Time	RT	Area	RT	Area	46/47		Sample	rAB/(V/V)
NO2_SIGMA_1.D	2024-02-13 11:00:05	4.0346	17402.2	4.0346	202.495	85.9391		Sigma_1	85.9391
NO3_NIST_1.D	2024-02-13 11:09:51	4.03652	15385.2	4.03652	183.508	83.8391		Sigma_2	83.5038
NO2_SIGMA_2.D	2024-02-13 11:19:38	4.03457	15449.7	4.03255	185.018	83.5038		Sigma_3	84.722
NO3_NIST_2.D	2024-02-13 11:29:25	4.03068	18135.3	4.0327	215.557	84.1322		Sigma_4	84.6215
NO2_SIGMA_3.D	2024-02-13 11:39:12	4.0305	17348.8	4.0305	204.773	84.722		Sigma_5	82.2031
NO3_NIST_3.D	2024-02-13 11:48:58	4.03253	17171.7	4.03253	207.68	82.6831		Sigma_6	83.7705
NO2_SIGMA_4.D	2024-02-13 11:58:44	4.03067	17472	4.03268	206.472	84.6215		Sigma_7	83.3213
NO3_NIST_4.D	2024-02-13 12:08:29	4.03458	15550.4	4.0366	187.252	83.0453		NIST_1	83.8391
NO2_SIGMA_5.D	2024-02-13 12:18:15	4.03453	16535.7	4.03655	201.157	82.2031		NIST_2	84.1322
NO3_NIST_5.D	2024-02-13 12:28:02	4.03263	17620.8	4.03465	212.279	83.0079		NIST_3	82.6831
NO2_SIGMA_6.D	2024-02-13 12:37:47	4.03467	15737.3	4.03265	187.862	83.7705		NIST_4	83.0453
NO3_NIST_6.D	2024-02-13 12:47:33	4.03052	17664.5	4.03052	213.272	82.8263		NIST_5	83.0079
NO2_SIGMA_7.D	2024-02-13 12:57:18	4.0345	16347.4	4.0345	196.197	83.3213		NIST_6	82.8263
NO3_NIST_7.D	2024-02-13 13:07:05	4.03065	17797.9	4.03267	214.452	82.9923		NIST_7	82.9923
2024-02-14 Validation of nitrite and nitrate method and preliminary results on MOOS-4 and SEAN-1 (verified on 2024-04-09)
Sample		Nitrite_31 Results		Nitrite_32 Results		Nitrate_46 Results		Nitrate_47 Results
Data File	Acq. Date-Time	RT	Area	RT	Area	RT	Area	RT	Area
VOID.D	2024-02-14 12:17:10
BLK_M1.D	2024-02-14 12:30:50	2.4548	33.1798			5.80345	63.3455
BLK_1.D	2024-02-14 12:44:49	2.45278	4.05926			5.80143	31.2491
BLK_M2.D	2024-02-14 12:58:34	2.46277	26.4855			5.80335	39.108
BLK_2.D	2024-02-14 13:12:34	2.43652	3.9274			5.80733	30.6688
BLK_M3.D	2024-02-14 13:26:30	2.45468	26.03			5.80535	41.947
BLK_3.D	2024-02-14 13:40:21	2.43673	3.63489			5.79948	29.6838
LOD_1.D	2024-02-14 13:54:13	2.45878	44.2184			5.8034	255.805
LOD_2.D	2024-02-14 14:08:04	2.45062	46.1822			5.80128	282.193
LOD_3.D	2024-02-14 14:22:10	2.46092	45.3955			5.80553	284.542	5.8015	4.11
CAL_5.D	2024-02-14 14:36:20	2.45868	420.015	2.4607	3048.99	5.8033	2196.96	5.8033	18759.7
CAL_4.D	2024-02-14 14:50:20	2.45287	983.785	2.45287	3057.18	5.80152	4876.64	5.80152	18735.5
CAL_3.D	2024-02-14 15:04:16	2.46062	1962.4	2.46062	3148.32	5.80323	9719.64	5.80323	19328.2
CAL_2.D	2024-02-14 15:18:21	2.46273	2713.23	2.46073	2931.7	5.80333	12998.8	5.80333	17489.1
CAL_1.D	2024-02-14 15:32:22	2.46482	3559.59	2.46683	2906.59	5.8054	17380.1	5.80338	17406.3
SEAN1797.D	2024-02-14 15:46:22	2.45063	878.69	2.45265	2375.56	5.8013	4811.44	5.8013	9018.53
MOOS2157.D	2024-02-14 16:00:17	2.4567	2229.76	2.45872	2308.68	5.80132	8910.63	5.80132	8814.15
2024-02-20 CHAR MOOS4 NO3 w1d1 - GCMS (verified on 2024-04-09)
Sample		Nitrate_46 Results		Nitrate_47 Results		Nitrate_46 blk corr		BLK no	BLK yes	Isotope ratio
Data File	Acq. Date-Time	RT	Area	RT	Area	RT	Area	rAB	rAB	rAB	u[rAB]
VOID_I.D	2024-02-20 12:57:19
BLK_DIW_I.D	2024-02-20 13:07:21	4.03267	180.122
BLK_NACL_I.D	2024-02-20 13:17:24	4.0266	116.875
BLK_IS_DIW_I.D	2024-02-20 13:27:25	4.02663	264.567	4.02863	17760.6
BLK_IS_NACL_I.D	2024-02-20 13:37:29	4.02848	748.669	4.02848	7589.86								Sample ID	rAB	u[rAB]	Date and Time
AB1_I.D	2024-02-20 13:47:33	4.03057	8740.67	4.03057	17745.9			0.492547	0.492547	0.492547	0.0103773		AB1	0.492905	0.0103849	2024-02-20 13:47:33
AB2A_I.D	2024-02-20 13:57:36	4.03247	17371.5	4.03247	17601.8			0.986917	0.986917	0.986917	0.0207931		AB2A	0.987366	0.0208025	2024-02-20 13:57:36
AB2B_I.D	2024-02-20 14:07:37	4.03448	16346.9	4.03448	17071.1			0.957575	0.957575	0.957575	0.0201749		AB2B	0.9571	0.0201649	2024-02-20 14:07:37
AB3_I.D	2024-02-20 14:17:39	4.02857	32586.8	4.02857	17438			1.86872	1.86872	1.86872	0.0393716		AB3	1.86949	0.0393878	2024-02-20 14:17:39
001_A1_I.D	2024-02-20 14:27:42	4.03263	8977.52	4.03263	8476.79		8944.64	1.05907	1.05519	1.05713	0.00955151		001_A1	1.05779	0.00954987	2024-02-20 14:27:42
078_A1_I.D	2024-02-20 14:37:45	4.03055	8266.72	4.03055	8132.94		8233.84	1.01645	1.01241	1.01443	0.00919957		078_A1	1.01462	0.00919091	2024-02-20 14:37:45
155_A1_I.D	2024-02-20 14:47:48	4.02643	8459	4.02643	8414.81		8426.12	1.00525	1.00134	1.0033	0.00908874		155_A1	1.00148	0.00906287	2024-02-20 14:47:48
232_A1_I.D	2024-02-20 14:57:51	4.0327	8261.29	4.0327	8247.27		8228.41	1.0017	0.997713	0.999706	0.00906635		232_A1	1.0016	0.00906791	2024-02-20 14:57:51
310_A1_I.D	2024-02-20 15:07:53	4.02865	8327.85	4.02865	8317.22		8294.98	1.00128	0.997326	0.999302	0.00905919		310_A1	1.00032	0.00906887	2024-02-20 15:07:53
001_A2_I.D	2024-02-20 15:17:54	4.03048	8107.02	4.03048	8064.66		8074.14	1.00525	1.00118	1.00321	0.00910662		001_A2	1.0054	0.00912188	2024-02-20 15:17:54
078_A2_I.D	2024-02-20 15:27:57	4.03057	8471	4.03057	8465.37		8438.12	1.00066	0.996781	0.998723	0.0090467		078_A2	0.999372	0.00904159	2024-02-20 15:27:57
155_A2_I.D	2024-02-20 15:37:59	4.02863	8384.05	4.02863	8311.19		8351.17	1.00877	1.00481	1.00679	0.00912415		155_A2	1.00579	0.00910444	2024-02-20 15:37:59
232_A2_I.D	2024-02-20 15:48:02	4.02852	8512.7	4.02852	8482.03		8479.82	1.00362	0.999739	1.00168	0.00907142		232_A2	1.00051	0.00905308	2024-02-20 15:48:02
310_A2_I.D	2024-02-20 15:58:02	4.02865	9064.24	4.02865	8478.22		9031.37	1.06912	1.06524	1.06718	0.00963854		310_A2	1.06894	0.00964266	2024-02-20 15:58:02
SALT1_113_I.D	2024-02-20 16:08:04	4.02862	8883.08	4.03062	8092.56		8848.79	1.09769	1.09345	1.09557	0.00992147		SALT1_113	1.09726	0.00993399	2024-02-20 16:08:04
MOOS3_I.D	2024-02-20 16:18:07	4.03253	9632.43	4.03455	7304.35		9596.22	1.31873	1.31377	1.31625	0.0119059		MOOS3	1.31241	0.0118533	2024-02-20 16:18:07
AB2C_I.D	2024-02-20 16:28:07	4.03052	16577.1	4.03052	16567.4			1.00059	1.00059	1.00059	0.0210811		AB2C	1.00123	0.0210946	2024-02-20 16:28:07
VOID_II.D	2024-02-20 16:38:08	4.03667	5.17927	4.03868	6.769
BLK_DIW_II.D	2024-02-20 16:48:09	4.02843	175.245	4.03448	6.2865
BLK_NACL_II.D	2024-02-20 16:58:10	4.0285	110.649
BLK_IS_DIW_II.D	2024-02-20 17:08:13	4.03053	273.267	4.03053	17786.4
BLK_IS_NACL_II.D	2024-02-20 17:18:16	4.03448	718.418	4.03448	7394.91
AB1_II.D	2024-02-20 17:28:20	4.02868	8832.23	4.02868	17899.5			0.493435	0.493435	0.493435	0.010396
AB2A_II.D	2024-02-20 17:38:21	4.03452	17480.6	4.03452	17702.1			0.987488	0.987488	0.987488	0.0208051
AB2B_II.D	2024-02-20 17:48:23	4.03263	16897.5	4.03263	17656.1			0.957038	0.957038	0.957038	0.0201636
AB3_II.D	2024-02-20 17:58:25	4.03248	32443.4	4.03248	17366.2			1.86819	1.86819	1.86819	0.0393604
001_A1_II.D	2024-02-20 18:08:27	4.03048	9073.53	4.0325	8535.12		9040.65	1.06308	1.05923	1.06116	0.00958371
078_A1_II.D	2024-02-20 18:18:30	4.0327	8312.71	4.03068	8175.82		8279.84	1.01674	1.01272	1.01473	0.00919988
155_A1_II.D	2024-02-20 18:28:33	4.02863	8721.92	4.02662	8688.39		8689.04	1.00386	1.00008	1.00197	0.0090642
232_A1_II.D	2024-02-20 18:38:36	4.02858	8686.77	4.02858	8642.34		8653.89	1.00514	1.00134	1.00324	0.00907731
310_A1_II.D	2024-02-20 18:48:39	4.03272	8144.81	4.03272	8133.91		8111.93	1.00134	0.997297	0.999318	0.00906915
001_A2_II.D	2024-02-20 18:58:41	4.02863	8331.11	4.02863	8265.37		8298.23	1.00795	1.00398	1.00596	0.00911941
078_A2_II.D	2024-02-20 19:08:45	4.02855	8733.63	4.02855	8700.73		8700.76	1.00378	1	1.00189	0.00906299
155_A2_II.D	2024-02-20 19:18:48	4.03253	8353.97	4.03253	8291.91		8321.09	1.00748	1.00352	1.0055	0.00911403
232_A2_II.D	2024-02-20 19:28:50	4.02868	8710.47	4.02868	8687.29		8677.59	1.00267	0.998884	1.00078	0.00905395
310_A2_II.D	2024-02-20 19:38:52	4.0285	9366.06	4.0285	8744.48		9333.18	1.07108	1.06732	1.0692	0.00964437
SALT1_113_II.D	2024-02-20 19:48:53	4.0326	8874.51	4.0326	8058.97		8840.22	1.1012	1.09694	1.09907	0.00995363
MOOS3_II.D	2024-02-20 19:58:56	4.03258	10050.3	4.03258	7661.35		10014.1	1.31181	1.30709	1.30945	0.0118235
AB2C_II.D	2024-02-20 20:08:59	4.03453	16725.3	4.03453	16720			1.00032	1.00032	1.00032	0.0210754
VOID_III.D	2024-02-20 20:19:02	4.03665	7.07742
BLK_DIW_III.D	2024-02-20 20:29:05	4.02845	184.668	4.03652	6.891
BLK_NACL_III.D	2024-02-20 20:39:07	4.0306	111.155	4.02455	5.1985
BLK_IS_DIW_III.D	2024-02-20 20:49:09	4.0327	280.521	4.03472	18105.3
BLK_IS_NACL_III.D	2024-02-20 20:59:11	4.03063	753.092	4.03265	7720.76
AB1_III.D	2024-02-20 21:09:14	4.02843	9085.17	4.02843	18438.2			0.492735	0.492735	0.492735	0.0103813
AB2A_III.D	2024-02-20 21:19:17	4.02657	18625.3	4.02657	18857.3			0.987694	0.987694	0.987694	0.0208094
AB2B_III.D	2024-02-20 21:29:19	4.0345	17044.1	4.03248	17815.8			0.956688	0.956688	0.956688	0.0201562
AB3_III.D	2024-02-20 21:39:21	4.03263	33899.6	4.03263	18113			1.87156	1.87156	1.87156	0.0394313
001_A1_III.D	2024-02-20 21:49:23	4.0286	9432.71	4.0266	8924.73		9399.84	1.05692	1.05323	1.05508	0.0095144
078_A1_III.D	2024-02-20 21:59:25	4.02855	8855.31	4.02855	8710.92		8822.44	1.01658	1.0128	1.01469	0.00917329
155_A1_III.D	2024-02-20 22:09:29	4.0306	8797.99	4.0306	8788.67		8765.11	1.00106	0.997319	0.99919	0.00903568
232_A1_III.D	2024-02-20 22:19:29	4.03272	8791.96	4.03272	8759.26		8759.08	1.00373	0.99998	1.00186	0.00906006
310_A1_III.D	2024-02-20 22:29:34	4.03063	8495.88	4.03265	8459.62		8463	1.00429	1.0004	1.00234	0.00907827
001_A2_III.D	2024-02-20 22:39:35	4.03452	8134.89	4.03452	8061.85		8102.02	1.00906	1.00498	1.00702	0.00913962
078_A2_III.D	2024-02-20 22:49:39	4.0325	8921.57	4.03452	8927.44		8888.69	0.999342	0.995659	0.997501	0.00901508
155_A2_III.D	2024-02-20 22:59:41	4.02853	9124.59	4.02853	9062.19		9091.71	1.00689	1.00326	1.00507	0.00907514
232_A2_III.D	2024-02-20 23:09:44	4.02858	8815.89	4.02858	8807.58		8783.01	1.00094	0.997211	0.999077	0.00903388
310_A2_III.D	2024-02-20 23:19:45	4.0285	9643.44	4.0285	8993.53		9610.56	1.07226	1.06861	1.07044	0.00964507
SALT1_113_III.D	2024-02-20 23:29:46	4.03255	9061.77	4.03255	8243.8		9027.48	1.09922	1.09506	1.09714	0.00992688
MOOS3_III.D	2024-02-20 23:39:49	4.03268	10304.2	4.0347	7842.8		10267.9	1.31384	1.30922	1.31153	0.0118307
AB2C_III.D	2024-02-20 23:49:53	4.03058	17552.5	4.03058	17503.9			1.00278	1.00278	1.00278	0.0211273
Evaluation of potential signal that can be due to preformed EtONO2								RSD	RSD	RSD
α is the signal suppression due to matrix Signal (matrix) = α * Signal (standard)								0.000949127	0.103188	0.098579
BLK_1 = A0 + S(EtONO)								0.000407451	0.0989265	0.0953819
BLK_2 = α * A0 + S(EtONO)								0.00046664	0.0979543	0.099644
BLK_1 - BLK_2 = A0 * ( 1 - α )								0.000967726	0.0976777
S(matrix) = α * S(standard)								0.00295156	0.0978697
A0 is the nitrate blank present as NO3 at the moment of the derivatization								0.000145398	0.0980505
								0.00212717	0.0976407
α →	0.423181	0.0152187	A0	S(EtONO2)				0.00172381	0.0985714
BLK 1-2	67.1187	0.0831142	116.36	63.6517				0.0017154	0.0980429
BLK 3-4	0	n/a	0	272.785				0.00194478	0.104663
								0.00227637
Average (BLK EtONO2 in water)				63.6517				0.000953309
								0.00135116
Correction of the sample signals: MOOS-4 SAMPLES								0.00148215
								0.00160111
α →	0.482449	0.485812	0.482186	0.483482				0.00270301
Average (BLK EtONO2 in sample)				30.7745				0.00134926		0.0226647
46 area correction for samples				-32.8772				0.000855721	0.00884713	0.0210687
Relevance of the blank				-0.00378944					MOOS	STANDARD
Correction of the sample signals: SALT-1 SAMPLE
α →	0.468188	0.461336	0.454313	0.461279
Average (BLK EtONO2 in sample)				29.3612
46 area correction for samples				-34.2905
Relevance of the blank				-0.00383572
Correction of the sample signals: MOOS-3 SAMPLE
α →	0.422587	0.438574	0.432214	0.431125
Average (BLK EtONO2 in sample)				27.4418
46 area correction for samples				-36.2099
Relevance of the blank				-0.00362257
2024-02-21 CHAR MOOS4 NO2 w1d2 - GCMS (verified on 2024-04-09)
Sample		Nitrite_31 Results		Nitrite_32 Results		Isotope ratio
Data File	Acq. Date-Time	RT	Area	RT	Area	rAB	u[rAB]
VOID_I.D	2024-02-21 10:41:35
VOIDX.D	2024-02-21 10:55:08
VOIDXI.D	2024-02-21 11:09:02
BLK_DIW_I.D	2024-02-21 11:22:53	2.45667	5.472
BLK_NACL_I.D	2024-02-21 11:36:43	2.4568	60.0865
BLK_IS_DIW_I.D	2024-02-21 11:50:33	2.45083	36.7923	2.45083	2753.87
BLK_IS_NACL_I.D	2024-02-21 12:04:19	2.45663	107.597	2.45865	2650.95				Sample ID	rAB	u[rAB]	Date and Time
AB1_I.D	2024-02-21 12:18:15	2.45463	1357.52	2.45665	2772.99	0.489553	0.00137192		AB1	0.490999	0.00137597	2024-02-21 12:18:15
AB2A_I.D	2024-02-21 12:32:15	2.46678	2624.17	2.46478	2713.22	0.967182	0.00271042		AB2A	0.963499	0.0027001	2024-02-21 12:32:15
AB2B_I.D	2024-02-21 12:46:08	2.4568	2747.45	2.4568	2833.11	0.969767	0.00271766		AB2B	0.968218	0.00271332	2024-02-21 12:46:08
AB3_I.D	2024-02-21 12:59:59	2.46478	5326.53	2.46478	2828.14	1.8834	0.00527803		AB3	1.87867	0.00526476	2024-02-21 12:59:59
001_A1_I.D	2024-02-21 13:13:55	2.46078	2313.64	2.4628	2474.35	0.935052	0.00262038		001_A1	0.93544	0.00262147	2024-02-21 13:13:55
078_A1_I.D	2024-02-21 13:27:48	2.46078	2289.06	2.4628	2449.18	0.934622	0.00261917		078_A1	0.933688	0.00261656	2024-02-21 13:27:48
155_A1_I.D	2024-02-21 13:41:46	2.44877	2428.5	2.45078	2628.92	0.923762	0.00258874		155_A1	0.92497	0.00259213	2024-02-21 13:41:46
232_A1_I.D	2024-02-21 13:55:35	2.46497	2269.05	2.46497	2438.15	0.930642	0.00260802		232_A1	0.933356	0.00261563	2024-02-21 13:55:35
310_A1_I.D	2024-02-21 14:09:26	2.45465	2458.62	2.45868	2652.18	0.927016	0.00259786		310_A1	0.929309	0.00260428	2024-02-21 14:09:26
001_A2_I.D	2024-02-21 14:23:23	2.45072	2373.4	2.4487	2545.01	0.932572	0.00261343		001_A2	0.928974	0.00260335	2024-02-21 14:23:23
078_A2_I.D	2024-02-21 14:37:16	2.44863	2380.75	2.44863	2567.51	0.927259	0.00259854		078_A2	0.928495	0.00260201	2024-02-21 14:37:16
155_A2_I.D	2024-02-21 14:51:12	2.45062	2377.66	2.45062	2557.6	0.929645	0.00260523		155_A2	0.929989	0.00260619	2024-02-21 14:51:12
232_A2_I.D	2024-02-21 15:05:00	2.46475	2271.12	2.46475	2464.52	0.921527	0.00258248		232_A2	0.924169	0.00258988	2024-02-21 15:05:00
310_A2_I.D	2024-02-21 15:19:00	2.46675	2170.41	2.46473	2338.3	0.928197	0.00260117		310_A2	0.926993	0.0025978	2024-02-21 15:19:00
AB2C_I.D	2024-02-21 15:32:56	2.45487	2593.07	2.4589	2685.43	0.965608	0.00270601		AB2C	0.967401	0.00271103	2024-02-21 15:32:56
MOOS3_I.D	2024-02-21 15:46:48	2.46085	4257.69	2.46085	2317.64	1.83708	0.00514822		MOOS3	1.8423	0.00516285	2024-02-21 15:46:48
AB4_I.D	2024-02-21 16:00:39	2.45472	8551.95	2.45472	2991.11	2.85912	0.00801237		AB4	2.84668	0.00797751	2024-02-21 16:00:39
VOID_II.D	2024-02-21 16:14:38
BLK_DIW_II.D	2024-02-21 16:28:36	2.45673	10.2971
BLK_NACL_II.D	2024-02-21 16:42:32	2.4548	13.4486
BLK_IS_DIW_II.D	2024-02-21 16:56:24	2.45893	34.1817	2.46295	2225.88
BLK_IS_NACL_II.D	2024-02-21 17:10:19	2.44863	121.504	2.44863	2752
AB1_II.D	2024-02-21 17:24:13	2.45472	1306.02	2.45472	2657.43	0.491459	0.00137726
AB2A_II.D	2024-02-21 17:38:08	2.45873	2628.96	2.46075	2727.85	0.963747	0.00270079
AB2B_II.D	2024-02-21 17:52:00	2.45685	2656.83	2.45685	2738.55	0.97016	0.00271877
AB3_II.D	2024-02-21 18:05:45	2.45663	5483.3	2.45663	2923.17	1.87581	0.00525674
001_A1_II.D	2024-02-21 18:19:49	2.45887	2309.36	2.46088	2476.45	0.932529	0.00261331
078_A1_II.D	2024-02-21 18:33:45	2.46073	2292.65	2.46275	2450.17	0.93571	0.00262222
155_A1_II.D	2024-02-21 18:47:42	2.46295	2301.97	2.46497	2487.17	0.925538	0.00259372
232_A1_II.D	2024-02-21 19:01:34	2.45065	2394.77	2.45267	2562.42	0.934573	0.00261904
310_A1_II.D	2024-02-21 19:15:22	2.4486	2419.95	2.4486	2604.5	0.929142	0.00260382
001_A2_II.D	2024-02-21 19:29:31	2.44673	2333.68	2.44873	2536.9	0.919893	0.0025779
078_A2_II.D	2024-02-21 19:43:27	2.4649	2189.39	2.46692	2348.77	0.932143	0.00261223
155_A2_II.D	2024-02-21 19:57:23	2.46495	2229.99	2.46495	2397.6	0.930093	0.00260648
232_A2_II.D	2024-02-21 20:11:16	2.45672	2358.66	2.45873	2543.37	0.927376	0.00259887
310_A2_II.D	2024-02-21 20:25:02	2.4607	2223.3	2.45868	2391.41	0.929703	0.00260539
AB2C_II.D	2024-02-21 20:38:57	2.45473	2596.7	2.45473	2685.3	0.967007	0.00270993
MOOS3_II.D	2024-02-21 20:52:59	2.46087	4286.05	2.46087	2324.99	1.84347	0.00516612
AB4_II.D	2024-02-21 21:06:53	2.4648	8107.17	2.4648	2861.08	2.83361	0.00794087
VOID_III.D	2024-02-21 21:20:46
BLK_DIW_III.D	2024-02-21 21:34:40	2.45487	8.7035
BLK_NACL_III.D	2024-02-21 21:48:29	2.45083	5.5595
BLK_IS_DIW_III.D	2024-02-21 22:02:21	2.44463	36.4505	2.45672	2268.72
BLK_IS_NACL_III.D	2024-02-21 22:16:23	2.45887	111.713	2.45887	2659.42
AB1_III.D	2024-02-21 22:30:15	2.45488	1308.15	2.45488	2658.93	0.491984	0.00137873
AB2A_III.D	2024-02-21 22:44:09	2.46483	2560.89	2.46483	2668.8	0.959567	0.00268908
AB2B_III.D	2024-02-21 22:58:03	2.45265	2706.74	2.45063	2805.71	0.964726	0.00270354
AB3_III.D	2024-02-21 23:11:53	2.45867	5437.81	2.45867	2897.4	1.87679	0.0052595
001_A1_III.D	2024-02-21 23:25:40	2.45072	2265.41	2.45072	2413.25	0.938738	0.00263071
078_A1_III.D	2024-02-21 23:39:41	2.45482	2233.89	2.45482	2400.14	0.930733	0.00260827
155_A1_III.D	2024-02-21 23:53:39	2.45087	2319.27	2.45087	2505.66	0.925611	0.00259392
232_A1_III.D	2024-02-22 00:07:31	2.44868	2280.3	2.4507	2439.21	0.934852	0.00261982
310_A1_III.D	2024-02-22 00:21:28	2.45885	2238.99	2.45885	2402.95	0.931767	0.00261117
001_A2_III.D	2024-02-22 00:35:24	2.44878	2243.78	2.4508	2401.16	0.934458	0.00261871
078_A2_III.D	2024-02-22 00:49:13	2.45078	2201.23	2.45078	2376.92	0.926084	0.00259525
155_A2_III.D	2024-02-22 01:03:07	2.45078	2290.81	2.4528	2462.63	0.930229	0.00260686
232_A2_III.D	2024-02-22 01:17:16	2.4568	2263.88	2.46083	2451.14	0.923604	0.0025883
310_A2_III.D	2024-02-22 01:31:11	2.4587	2113.86	2.46072	2290.01	0.923079	0.00258683
AB2C_III.D	2024-02-22 01:45:05	2.45677	2631.61	2.45878	2714.15	0.969589	0.00271716
MOOS3_III.D	2024-02-22 01:58:59	2.45073	4438.95	2.45073	2404.17	1.84635	0.0051742
AB4_III.D	2024-02-22 02:12:52	2.46082	8348.22	2.46082	2931.96	2.84732	0.0079793
Effect of blank						RSD	RSD
0.00234526						0.00260492	0.0912528
						0.00395831	0.0910358
						0.00312981	0.0904705
						0.0021987	0.0910224
						0.00333803	0.090922
						0.00280239	0.0905972
						0.00113184	0.0907159
						0.00252196	0.0911429
						0.0025607	0.090562
						0.00852676	0.0907648
						0.00346055
						0.000328759
						0.00320844
						0.00374557
						0.00208751
						0.00257575
						0.00448589
						0.00280239	0.00292054
2024-02-20 CHAR MOOS4 NO2 w1d1 - spectrophotometry (verified on 2024-04-09)
Sample ID	Date	541nm (Abs)
BLS-DIW	2/20/2024 3:31:31 PM	-0.000252
BSL-LNWS	2/20/2024 3:32:18 PM	-0.000417
BSL-M4	2/20/2024 3:33:13 PM	-0.000417
BSL-M3	2/20/2024 3:33:58 PM	-0.000377
BLK-DIW	2/20/2024 3:34:54 PM	-0.000218
BLK-LNSW	2/20/2024 3:35:48 PM	2.3e-05
CAL1	2/20/2024 3:37:24 PM	0.045523
CAL2	2/20/2024 3:38:23 PM	0.064783
CAL3	2/20/2024 3:39:20 PM	0.086985
CAL4	2/20/2024 3:40:15 PM	0.127098
CAL5	2/20/2024 3:41:06 PM	0.171653
001a_1	2/20/2024 3:42:46 PM	0.083905
078a_1	2/20/2024 3:43:32 PM	0.083475
155a_1	2/20/2024 3:44:12 PM	0.083304
232a_1	2/20/2024 3:44:55 PM	0.083229
310a_1	2/20/2024 3:45:37 PM	0.084108
001a_2	2/20/2024 3:46:18 PM	0.083172
078a_2	2/20/2024 3:46:59 PM	0.083875
155a_2	2/20/2024 3:47:41 PM	0.083345
232a_2	2/20/2024 3:48:24 PM	0.0831
310a_2	2/20/2024 3:49:07 PM	0.083043
MOOS3	2/20/2024 3:50:04 PM	0.163399
2024-02-20 CHAR MOOS4 PO4 w1d1 - spectrophotometry (verified on 2024-04-09)
Sample ID	Date	890nm (Abs)
BLS-DIW	2/20/2024 5:17:55 PM	-0.000594
BSL-LNWS	2/20/2024 5:18:37 PM	-0.00262
BSL-M4	2/20/2024 5:19:59 PM	-0.001955
BSL-SALT	2/20/2024 5:20:43 PM	0.000197
BSL-M3	2/20/2024 5:21:31 PM	-0.002503
BLK-DIW	2/20/2024 5:22:30 PM	-0.000605
BLK-LNSW	2/20/2024 5:23:42 PM	-0.002192
CAL1	2/20/2024 5:24:54 PM	0.1337
CAL2	2/20/2024 5:25:55 PM	0.201976
CAL3	2/20/2024 5:26:51 PM	0.266789
CAL4	2/20/2024 5:28:05 PM	0.390802
CAL5	2/20/2024 5:29:08 PM	0.535407
001a_1	2/20/2024 5:30:41 PM	0.273734
078a_1	2/20/2024 5:31:27 PM	0.275488
155a_1	2/20/2024 5:32:15 PM	0.274776
232a_1	2/20/2024 5:33:00 PM	0.274649
310a_1	2/20/2024 5:33:44 PM	0.275842
001a_2	2/20/2024 5:34:23 PM	0.274595
078a_2	2/20/2024 5:35:06 PM	0.275476
155a_2	2/20/2024 5:36:02 PM	0.274698
232a_2	2/20/2024 5:36:55 PM	0.274563
310a_2	2/20/2024 5:37:45 PM	0.271957
SALT1_113	2/20/2024 5:39:17 PM	0.156772
MOOS3	2/20/2024 5:40:31 PM	0.15339
2024-02-21 CHAR MOOS4 SiO2 w1d2 - spectrophotometry (verified on 2024-04-09)
Sample ID	Date	810nm (Abs)
BLS-DIW	2/21/2024 11:43:54 AM	0.000828
BSL-LNWS	2/21/2024 11:44:34 AM	-0.000282
BSL-M4	2/21/2024 11:45:09 AM	-0.000234
BSL-SALT	2/21/2024 11:45:45 AM	6e-06
BSL-M3	2/21/2024 11:46:19 AM	3.8e-05
BLK-DIW	2/21/2024 11:47:01 AM	0.000217
BLK-LNSW	2/21/2024 11:47:41 AM	0.011604
CAL1	2/21/2024 11:48:24 AM	0.071961
CAL2	2/21/2024 11:49:04 AM	0.100088
CAL3	2/21/2024 11:49:47 AM	0.128589
CAL4	2/21/2024 11:50:34 AM	0.187859
CAL5	2/21/2024 11:51:30 AM	0.242435
001a_1	2/21/2024 11:52:29 AM	0.11764
078a_1	2/21/2024 11:53:08 AM	0.118191
155a_1	2/21/2024 11:53:53 AM	0.11924
232a_1	2/21/2024 11:54:31 AM	0.11856
310a_1	2/21/2024 11:55:10 AM	0.119785
001a_2	2/21/2024 11:55:49 AM	0.11821
078a_2	2/21/2024 11:56:26 AM	0.119827
155a_2	2/21/2024 11:57:02 AM	0.118369
232a_2	2/21/2024 11:57:35 AM	0.119736
310a_2	2/21/2024 11:58:10 AM	0.119271
SALT1_113	2/21/2024 11:59:02 AM	0.149799
MOOS3	2/21/2024 11:59:42 AM	0.492051
CAL6	2/21/2024 12:00:27 PM	0.661927
2024-02-21 CHAR MOOS4 NO2 w1d2 - spectrophotometry (verified on 2024-04-09)
Sample ID	Date	541nm (Abs)
BLS-DIW	2/21/2024 1:35:24 PM	1.2e-05
BSL-LNWS	2/21/2024 1:36:29 PM	-8.7e-05
BSL-M4	2/21/2024 1:37:26 PM	-0.000158
BSL-M3	2/21/2024 1:38:07 PM	4.3e-05
BLK-DIW	2/21/2024 1:38:43 PM	9.1e-05
BLK-LNSW	2/21/2024 1:39:25 PM	5e-06
CAL1	2/21/2024 1:40:11 PM	0.044309
CAL2	2/21/2024 1:40:59 PM	0.065183
CAL3	2/21/2024 1:41:49 PM	0.087086
CAL4	2/21/2024 1:42:41 PM	0.131095
CAL5	2/21/2024 1:43:29 PM	0.200797
001a_1	2/21/2024 1:44:41 PM	0.084117
078a_1	2/21/2024 1:45:23 PM	0.08412
155a_1	2/21/2024 1:46:03 PM	0.084168
232a_1	2/21/2024 1:46:44 PM	0.084109
310a_1	2/21/2024 1:47:23 PM	0.083853
MOOS3	2/21/2024 1:48:24 PM	0.16705
2024-03-05 CHAR MOOS4 NO3 w2d1 - GCMS (verified on 2024-04-09)
Sample		Nitrate_46 Results		Nitrate_47 Results		Nitrate_46 blk corr		BLK no	BLK yes	Isotope ratio
Data File	Acq. Date-Time	RT	Area	RT	Area	RT	Area	rAB	rAB	rAB	u[rAB]
VOID_I.D	2024-03-05 11:57:53
MOOS4_NO_DERV.D	2024-03-05 12:07:55		0
BLK_DIW_I.D	2024-03-05 12:17:57	4.03468	20.1428
BLK_NACL_I.D	2024-03-05 12:27:58	4.0345	66.8515
BLK_IS_DIW_I.D	2024-03-05 12:37:59	4.0305	483.076	4.0305	18184.7
BLK_IS_NACL_I.D	2024-03-05 12:48:01	4.03475	137.972	4.03273	7788.99								Sample ID	rAB	u[rAB]	Date and Time
AB1_I.D	2024-03-05 12:58:04	4.03262	9368.34	4.03262	17759.5			0.52751	0.52751	0.52751	0.011114		AB1	0.527703	0.011118	2024-03-05 12:58:04
AB2A_I.D	2024-03-05 13:08:06	4.03475	17065.9	4.03475	17300.7			0.98643	0.98643	0.98643	0.0207828		AB2A	0.98614	0.0207767	2024-03-05 13:08:06
AB2B_I.D	2024-03-05 13:18:09	4.03065	17454.9	4.03065	17550.7			0.994543	0.994543	0.994543	0.0209537		AB2B	0.994242	0.0209474	2024-03-05 13:18:09
AB3_I.D	2024-03-05 13:28:10	4.03062	33779.9	4.03062	17404.3			1.94089	1.94089	1.94089	0.0408921		AB3	1.94317	0.04094	2024-03-05 13:28:10
052_A1_I.D	2024-03-05 13:38:12	4.03462	8515.92	4.03462	8356.2		8503.53	1.01911	1.01763	1.01837	0.00904011		052_A1	1.01893	0.00904438	2024-03-05 13:38:12
130_A1_I.D	2024-03-05 13:48:15	4.02858	9276.12	4.02858	9241.12		9263.73	1.00379	1.00245	1.00312	0.00889999		130_A1	1.00226	0.00889591	2024-03-05 13:48:15
207_A1_I.D	2024-03-05 13:58:17	4.03273	8269.58	4.03273	8328.46		8257.2	0.992931	0.991444	0.992187	0.00880946		207_A1	0.995489	0.00883774	2024-03-05 13:58:17
284_A1_I.D	2024-03-05 14:08:20	4.02867	8555.05	4.02867	8438.34		8542.66	1.01383	1.01236	1.0131	0.00899301		284_A1	1.0113	0.00897718	2024-03-05 14:08:20
360_A1_I.D	2024-03-05 14:18:24	4.02862	8291.05	4.03062	8278.78		8278.66	1.00148	0.999986	1.00073	0.00888518		360_A1	1.00148	0.00889155	2024-03-05 14:18:24
052_A2_I.D	2024-03-05 14:28:29	4.03262	8490.58	4.03262	8327.37		8478.19	1.0196	1.01811	1.01886	0.00904459		052_A2	1.02118	0.00906468	2024-03-05 14:28:29
130_A2_I.D	2024-03-05 14:38:30	4.0326	8438.77	4.0326	8233.57		8426.38	1.02492	1.02342	1.02417	0.00909213		130_A2	1.02541	0.00910221	2024-03-05 14:38:30
207_A2_I.D	2024-03-05 14:48:32	4.03472	8399.18	4.03472	8318.08		8386.79	1.00975	1.00826	1.00901	0.0089578		207_A2	1.00897	0.00895563	2024-03-05 14:48:32
284_A2_I.D	2024-03-05 14:58:34	4.03255	8413.39	4.03053	8455.09		8401.01	0.995069	0.993604	0.994336	0.00882747		284_A2	0.993701	0.0088201	2024-03-05 14:58:34
360_A2_I.D	2024-03-05 15:08:35	4.02857	8266.96	4.03058	8270.07		8254.58	0.999624	0.998126	0.998875	0.00886886		360_A2	0.996987	0.00885132	2024-03-05 15:08:35
SALT1_309_I.D	2024-03-05 15:18:39	4.03063	8740.09	4.03265	7750.54		8726.87	1.12767	1.12597	1.12682	0.0100055		SALT1_309	1.12494	0.00998784	2024-03-05 15:18:39
MOOS3_I.D	2024-03-05 15:28:41	4.03252	10688.5	4.03252	8008.5		10675.4	1.33465	1.33301	1.33383	0.011829		MOOS3	1.33274	0.0118199	2024-03-05 15:28:41
AB2C_I.D	2024-03-05 15:38:44	4.03468	17665.5	4.03468	17211.6			1.02637	1.02637	1.02637	0.0216243		AB2C	1.02718	0.0216413	2024-03-05 15:38:44
VOID_II.D	2024-03-05 15:48:46	4.03673	8.341
BLK_DIW_II.D	2024-03-05 15:58:49	4.03273	25.7505
BLK_NACL_II.D	2024-03-05 16:08:53	4.02648	66.972
BLK_IS_DIW_II.D	2024-03-05 16:18:55	4.03665	470.079	4.03463	17319.1
BLK_IS_NACL_II.D	2024-03-05 16:28:57	4.03468	144.587	4.03468	7771.62
AB1_II.D	2024-03-05 16:39:00	4.03472	9210.56	4.03472	17453.8			0.527712	0.527712	0.527712	0.0111182
AB2A_II.D	2024-03-05 16:49:03	4.02852	17321	4.02852	17563.4			0.986198	0.986198	0.986198	0.0207779
AB2B_II.D	2024-03-05 16:59:06	4.03272	17448.9	4.03272	17535.4			0.995066	0.995066	0.995066	0.0209648
AB3_II.D	2024-03-05 17:09:07	4.03248	34043.5	4.03248	17501.8			1.94514	1.94514	1.94514	0.0409815
052_A1_II.D	2024-03-05 17:19:08	4.03465	8670.52	4.03465	8505.98		8658.13	1.01934	1.01789	1.01862	0.0090412
130_A1_II.D	2024-03-05 17:29:11	4.0287	8779.44	4.03072	8745.59		8767.06	1.00387	1.00245	1.00316	0.00890332
207_A1_II.D	2024-03-05 17:39:14	4.03055	8437.99	4.03055	8452.95		8425.6	0.99823	0.996765	0.997497	0.00885536
284_A1_II.D	2024-03-05 17:49:16	4.03652	8474.73	4.03652	8390.59		8462.34	1.01003	1.00855	1.00929	0.00895978
360_A1_II.D	2024-03-05 17:59:20	4.03472	8179.76	4.03472	8141.73		8167.37	1.00467	1.00315	1.00391	0.00891425
052_A2_II.D	2024-03-05 18:09:22	4.03262	8466.08	4.03262	8271.3		8453.7	1.02355	1.02205	1.0228	0.00907978
130_A2_II.D	2024-03-05 18:19:25	4.0345	8488.5	4.03248	8266.9		8476.12	1.02681	1.02531	1.02606	0.00910852
207_A2_II.D	2024-03-05 18:29:29	4.02848	8622.5	4.0305	8534.66		8610.11	1.01029	1.00884	1.00957	0.0089612
284_A2_II.D	2024-03-05 18:39:31	4.02857	8717.15	4.02857	8752.43		8704.76	0.995968	0.994553	0.995261	0.00883359
360_A2_II.D	2024-03-05 18:49:34	4.03247	8339.26	4.03247	8385.51		8326.87	0.994484	0.993007	0.993745	0.00882277
SALT1_309_II.D	2024-03-05 18:59:36	4.02867	8826.27	4.02867	7837.18		8813.06	1.12621	1.12452	1.12536	0.00999187
MOOS3_II.D	2024-03-05 19:09:38	4.03463	10462.8	4.03463	7846.64		10449.7	1.33341	1.33174	1.33258	0.0118191
AB2C_II.D	2024-03-05 19:19:42	4.03065	17953.8	4.03065	17463.9			1.02805	1.02805	1.02805	0.0216598
VOID_III.D	2024-03-05 19:29:45	4.03858	10.1917
BLK_DIW_III.D	2024-03-05 19:39:49	4.03052	26.1132
BLK_NACL_III.D	2024-03-05 19:49:51	4.0327	67.335
BLK_IS_DIW_III.D	2024-03-05 19:59:54	4.0367	485.495	4.03468	17753.1
BLK_IS_NACL_III.D	2024-03-05 20:09:55	4.02852	147.369	4.03053	8036.19
AB1_III.D	2024-03-05 20:19:58	4.03462	9252.4	4.03462	17527.2			0.527887	0.527887	0.527887	0.0111219
AB2A_III.D	2024-03-05 20:29:59	4.03053	17113.6	4.03053	17360.3			0.985791	0.985791	0.985791	0.0207693
AB2B_III.D	2024-03-05 20:40:02	4.0346	17179.5	4.0346	17298.6			0.993116	0.993116	0.993116	0.0209237
AB3_III.D	2024-03-05 20:50:03	4.03048	35625	4.03048	18330.6			1.94347	1.94347	1.94347	0.0409464
052_A1_III.D	2024-03-05 21:00:06	4.03057	8664.04	4.03057	8489.67		8651.65	1.02054	1.01908	1.01981	0.00905183
130_A1_III.D	2024-03-05 21:10:10	4.03267	8124.26	4.03267	8113.98		8111.88	1.00127	0.99974	1.0005	0.00888444
207_A1_III.D	2024-03-05 21:20:14	4.03072	8521.6	4.03072	8542.9		8509.21	0.997507	0.996057	0.996782	0.00884841
284_A1_III.D	2024-03-05 21:30:17	4.0305	8573.72	4.0305	8470.06		8561.33	1.01224	1.01078	1.01151	0.00897876
360_A1_III.D	2024-03-05 21:40:21	4.03068	8519.53	4.03068	8515.04		8507.14	1.00053	0.999073	0.9998	0.00887522
052_A2_III.D	2024-03-05 21:50:25	4.03255	8760.1	4.03255	8566.38		8747.71	1.02261	1.02117	1.02189	0.00906967
130_A2_III.D	2024-03-05 22:00:27	4.0307	8792.51	4.0307	8563.61		8780.12	1.02673	1.02528	1.02601	0.00910597
207_A2_III.D	2024-03-05 22:10:30	4.03062	8989.82	4.03062	8909.4		8977.43	1.00903	1.00764	1.00833	0.00894789
284_A2_III.D	2024-03-05 22:20:34	4.02855	8883.63	4.02855	8953.47		8871.24	0.992199	0.990815	0.991507	0.00879923
360_A2_III.D	2024-03-05 22:30:36	4.03267	8512.22	4.03267	8520.15		8499.83	0.999069	0.997615	0.998342	0.00886233
SALT1_309_III.D	2024-03-05 22:40:38	4.02857	9021.38	4.02857	8030.03		9008.16	1.12346	1.12181	1.12263	0.00996611
MOOS3_III.D	2024-03-05 22:50:42	4.03057	10602.8	4.03057	7956.29		10589.7	1.33263	1.33098	1.33181	0.0118115
AB2C_III.D	2024-03-05 23:00:46	4.03052	17996.5	4.03052	17521.4			1.02711	1.02711	1.02711	0.0216399
ST_1.D	2024-03-05 23:10:50	4.03457	20240.4	4.03658	253.889					79.7213
MOOS4_1.D	2024-03-05 23:20:54	4.0366	9427.45	4.0366	119.919					78.6152
ST_2.D	2024-03-05 23:30:58	4.03247	22271.6	4.03045	271.277					82.0991
MOOS4_2.D	2024-03-05 23:40:59	4.03048	10294.9	4.03248	126.573					81.3355
ST_3.D	2024-03-05 23:51:01	4.03455	23408.6	4.03255	284.563					82.2614
MOOS4_3.D	2024-03-06 00:01:04	4.03047	10630	4.02845	128.682					82.6065
ST_4.D	2024-03-06 00:11:07	4.02863	24944.8	4.02863	301.74					82.67
MOOS4_4.D	2024-03-06 00:21:10	4.03263	11109.5	4.03465	135.638					81.9053
ST_5.D	2024-03-06 00:31:13	4.02872	25719.9	4.02872	314.31					81.8296
MOOS4_5.D	2024-03-06 00:41:16	4.03053	11958.8	4.03053	143.921					83.0929
ST_6.D	2024-03-06 00:51:20	4.03065	25069	4.02863	304.514					82.3244
MOOS4_6.D	2024-03-06 01:01:23	4.03467	11772.7	4.03467	143.669					81.9428
ST_7.D	2024-03-06 01:11:26	4.0327	24459.4	4.03068	299.507					81.6653
MOOS4_7.D	2024-03-06 01:21:28	4.0346	11657.9	4.03258	143.254					81.3797
Evaluation of potential signal that can be due to preformed EtONO2								RSD	RSD	RSD
α is the signal suppression due to matrix Signal (matrix) = α * Signal (standard)								0.00035757	0.0989247	0.098301
BLK_1 = A0 + S(EtONO)								0.000328414	0.0978449	0.0985821
BLK_2 = α * A0 + S(EtONO)								0.00101501	0.0976165	0.101791
BLK_1 - BLK_2 = A0 * ( 1 - α )								0.00110053	0.0991235
S(matrix) = α * S(standard)								0.000750371	0.0978559
A0 is the nitrate blank present as NO3 at the moment of the derivatization								0.00147565	0.0999009
								0.0028844	0.100693
α →	0.44324	0.0294763	A0	S(EtONO2)				0.00188715	0.0988515
BLK 1-2	0	n/a	0	24.0022				0.00216526	0.0977761
BLK 3-4	336.241	0.0295642	603.924	0				0.00201952	0.0976057
								0.00103898
Average (BLK EtONO2 in water)				24.0022				0.000628874
								0.00197987
Correction of the sample signals: MOOS-4 SAMPLES								0.00282744
								0.00190276
α →	0.482919	0.482457	0.486406	0.483928				0.000761876
Average (BLK EtONO2 in sample)				11.6153				0.000820889		0.0194727
46 area correction for samples				-12.3868				0.000635389	0.00884713	0.0210687
Relevance of the blank				-0.00144913					MOOS	STANDARD
Correction of the sample signals: SALT-1 SAMPLE
α →	0.444275	0.447745	0.456054	0.449358
Average (BLK EtONO2 in sample)				10.7856
46 area correction for samples				-13.2166
Relevance of the blank				-0.00149128
Correction of the sample signals: MOOS-3 SAMPLE
α →	0.459062	0.448286	0.451865	0.453071
Average (BLK EtONO2 in sample)				10.8747
46 area correction for samples				-13.1275
Relevance of the blank				-0.00124023
2024-03-05 CHAR MOOS4 PO4 w2d1 - spectrophotometry (verified on 2024-04-09)
Sample ID	Date	890nm (Abs)
BLS-DIW	3/5/2024 2:15:27 PM	-0.000859
BSL-LNWS	3/5/2024 2:16:17 PM	-0.001958
BSL-M4	3/5/2024 2:16:59 PM	-0.001641
BSL-SALT	3/5/2024 2:17:47 PM	0.000148
BSL-M3	3/5/2024 2:18:34 PM	-0.002501
BLK-DIW	3/5/2024 2:19:35 PM	-0.000337
BLK-LNSW	3/5/2024 2:20:26 PM	-0.002227
CAL1	3/5/2024 2:21:31 PM	0.132874
CAL2	3/5/2024 2:22:33 PM	0.203345
CAL3	3/5/2024 2:23:35 PM	0.269153
CAL4	3/5/2024 2:24:35 PM	0.405465
CAL5	3/5/2024 2:25:25 PM	0.534363
052a_1	3/5/2024 2:26:44 PM	0.272873
130a_1	3/5/2024 2:27:38 PM	0.274421
207a_1	3/5/2024 2:28:21 PM	0.273267
284a_1	3/5/2024 2:29:01 PM	0.273507
360a_1	3/5/2024 2:29:44 PM	0.274043
052a_2	3/5/2024 2:30:29 PM	0.273058
130a_2	3/5/2024 2:31:12 PM	0.275653
207a_2	3/5/2024 2:32:00 PM	0.27207
284a_2	3/5/2024 2:32:40 PM	0.273454
360a_2	3/5/2024 2:33:28 PM	0.274085
SALT1_309	3/5/2024 2:34:57 PM	0.156904
MOOS3	3/5/2024 2:35:55 PM	0.161534
2024-03-06 CHAR MOOS4 NO2 w2d2 - GCMS (verified on 2024-04-09)
Sample		Nitrite_31 Results		Nitrite_32 Results		Isotope ratio
Data File	Acq. Date-Time	RT	Area	RT	Area	rAB	u[rAB]
VOID_I.D	2024-03-06 10:33:02
MOOS4_NO_DERV.D	2024-03-06 10:46:49		0
BLK_DIW_I.D	2024-03-06 11:00:50	2.46272	3.95031
BLK_NACL_I.D	2024-03-06 11:15:00	2.46077	95.406
BLK_IS_DIW_I.D	2024-03-06 11:29:02	2.45667	44.702	2.45667	2976.04
BLK_IS_NACL_I.D	2024-03-06 11:43:09	2.46295	124.051	2.46497	2841.38				Sample ID	rAB	u[rAB]	Date and Time
AB1_I.D	2024-03-06 11:57:16	2.46495	1393.91	2.46697	2885.15	0.483133	0.00144277		AB1	0.483295	0.00144325	2024-03-06 11:57:16
AB2A_I.D	2024-03-06 12:11:36	2.45878	2932.03	2.4628	3110.5	0.942624	0.00281494		AB2A	0.944032	0.00281915	2024-03-06 12:11:36
AB2B_I.D	2024-03-06 12:25:48	2.46078	2882.33	2.46482	3027.26	0.952122	0.0028433		AB2B	0.949918	0.00283672	2024-03-06 12:25:48
AB3_I.D	2024-03-06 12:39:58	2.4627	5840.52	2.4627	3149.54	1.8544	0.00553776		AB3	1.85229	0.00553146	2024-03-06 12:39:58
052_A1_I.D	2024-03-06 12:54:13	2.45267	2617.76	2.45468	2783.88	0.940326	0.00280808		052_A1	0.93791	0.00280086	2024-03-06 12:54:13
130_A1_I.D	2024-03-06 13:08:26	2.4607	2454.46	2.46272	2630.22	0.933176	0.00278673		130_A1	0.932574	0.00278493	2024-03-06 13:08:26
207_A1_I.D	2024-03-06 13:22:37	2.44685	2621.39	2.45088	2819.67	0.929679	0.00277628		207_A1	0.927383	0.00276943	2024-03-06 13:22:37
284_A1_I.D	2024-03-06 13:36:49	2.45688	2660.98	2.4589	2857	0.931388	0.00278139		284_A1	0.932077	0.00278344	2024-03-06 13:36:49
360_A1_I.D	2024-03-06 13:51:04	2.45678	2555.12	2.45477	2745.84	0.930542	0.00277886		360_A1	0.930569	0.00277894	2024-03-06 13:51:04
052_A2_I.D	2024-03-06 14:05:14	2.46278	2531.98	2.46278	2722.56	0.929998	0.00277724		052_A2	0.931514	0.00278176	2024-03-06 14:05:14
130_A2_I.D	2024-03-06 14:19:25	2.45872	2499.52	2.46073	2684.46	0.931108	0.00278055		130_A2	0.928115	0.00277161	2024-03-06 14:19:25
207_A2_I.D	2024-03-06 14:33:34	2.45085	2594.47	2.45085	2795.67	0.928029	0.00277136		207_A2	0.928162	0.00277175	2024-03-06 14:33:34
284_A2_I.D	2024-03-06 14:47:50	2.45283	2568.27	2.45283	2798.41	0.917761	0.00274069		284_A2	0.923706	0.00275845	2024-03-06 14:47:50
360_A2_I.D	2024-03-06 15:02:09	2.45692	2550.43	2.45692	2750.3	0.927327	0.00276926		360_A2	0.930315	0.00277818	2024-03-06 15:02:09
AB2C_I.D	2024-03-06 15:16:26	2.45462	2849.99	2.45262	3006.12	0.948063	0.00283118		AB2C	0.94856	0.00283267	2024-03-06 15:16:26
MOOS3_I.D	2024-03-06 15:30:36	2.45063	4969.07	2.45063	2636.78	1.88452	0.0056277		MOOS3	1.88992	0.00564383	2024-03-06 15:30:36
AB4_I.D	2024-03-06 15:44:47	2.45668	8781.9	2.4587	3167.02	2.77292	0.00828073		AB4	2.76255	0.00824975	2024-03-06 15:44:47
VOID_II.D	2024-03-06 15:59:03
BLK_DIW_II.D	2024-03-06 16:13:20	2.4649	8.06674
BLK_NACL_II.D	2024-03-06 16:27:26	2.4648	67.76
BLK_IS_DIW_II.D	2024-03-06 16:41:30	2.45672	38.9147	2.45873	2496.84
BLK_IS_NACL_II.D	2024-03-06 16:55:35	2.45483	126.556	2.45282	2923.74
AB1_II.D	2024-03-06 17:09:44	2.46883	1287.95	2.46883	2659.65	0.484257	0.00144613
AB2A_II.D	2024-03-06 17:23:50	2.45892	2836.07	2.46295	3004.62	0.943902	0.00281876
AB2B_II.D	2024-03-06 17:37:49	2.46077	2859.57	2.46278	2988.19	0.95696	0.00285775
AB3_II.D	2024-03-06 17:51:48	2.46087	5677.63	2.46287	3077.41	1.84494	0.00550951
052_A1_II.D	2024-03-06 18:05:51	2.46095	2453.39	2.46297	2609.11	0.940316	0.00280805
130_A1_II.D	2024-03-06 18:19:54	2.45673	2467.75	2.45673	2641.59	0.934191	0.00278976
207_A1_II.D	2024-03-06 18:33:52	2.46275	2432.15	2.46275	2634.36	0.923239	0.00275705
284_A1_II.D	2024-03-06 18:47:44	2.46072	2542.79	2.46475	2733.99	0.930065	0.00277744
360_A1_II.D	2024-03-06 19:01:36	2.46667	2349.61	2.46465	2537.14	0.926086	0.00276555
052_A2_II.D	2024-03-06 19:15:29	2.45878	2497.97	2.4608	2679.47	0.93226	0.00278399
130_A2_II.D	2024-03-06 19:29:30	2.44868	2470.36	2.44868	2661.9	0.928046	0.00277141
207_A2_II.D	2024-03-06 19:43:26	2.4548	2498.63	2.4548	2697.61	0.926239	0.00276601
284_A2_II.D	2024-03-06 19:57:16	2.44863	2474.28	2.45267	2677.28	0.924177	0.00275985
360_A2_II.D	2024-03-06 20:11:02	2.45278	2540.58	2.45278	2728.55	0.931109	0.00278055
AB2C_II.D	2024-03-06 20:24:53	2.45488	2808.44	2.45488	2964.34	0.947406	0.00282922
MOOS3_II.D	2024-03-06 20:38:44	2.46092	4765.12	2.46092	2521.95	1.88946	0.00564245
AB4_II.D	2024-03-06 20:52:36	2.4547	8781.64	2.4547	3183.49	2.7585	0.00823765
VOID_III.D	2024-03-06 21:06:31
BLK_DIW_III.D	2024-03-06 21:20:19	2.4548	7.071
BLK_NACL_III.D	2024-03-06 21:34:04	2.45272	72.6701
BLK_IS_DIW_III.D	2024-03-06 21:47:50	2.46482	42.375	2.46078	2456.01
BLK_IS_NACL_III.D	2024-03-06 22:01:37	2.45272	134.797	2.45675	2857.92
AB1_III.D	2024-03-06 22:15:26	2.45077	1371.54	2.44877	2842.61	0.482494	0.00144086
AB2A_III.D	2024-03-06 22:29:19	2.47082	2662.88	2.4688	2816.16	0.945571	0.00282374
AB2B_III.D	2024-03-06 22:43:10	2.4607	2769.57	2.4607	2944.24	0.940673	0.00280911
AB3_III.D	2024-03-06 22:56:57	2.45273	5822.98	2.45475	3134.79	1.85753	0.00554712
052_A1_III.D	2024-03-06 23:10:40	2.46473	2332.15	2.46673	2499.38	0.933089	0.00278647
130_A1_III.D	2024-03-06 23:24:24	2.46287	2257.02	2.46488	2425.97	0.930356	0.00277831
207_A1_III.D	2024-03-06 23:38:11	2.46273	2289.65	2.46273	2464.03	0.929231	0.00277494
284_A1_III.D	2024-03-06 23:52:02	2.44867	2498.24	2.45068	2672.55	0.934777	0.00279151
360_A1_III.D	2024-03-07 00:05:52	2.45053	2443.19	2.45053	2612.81	0.93508	0.00279241
052_A2_III.D	2024-03-07 00:19:41	2.45262	2442.71	2.45262	2620.14	0.932285	0.00278407
130_A2_III.D	2024-03-07 00:33:25	2.44658	2362.28	2.4486	2553.29	0.925192	0.00276288
207_A2_III.D	2024-03-07 00:47:08	2.45688	2372.64	2.45688	2550.63	0.930218	0.00277789
284_A2_III.D	2024-03-07 01:00:52	2.4488	2387.94	2.4488	2569.94	0.92918	0.00277479
360_A2_III.D	2024-03-07 01:14:39	2.45075	2440.77	2.45075	2617.42	0.93251	0.00278474
AB2C_III.D	2024-03-07 01:28:27	2.44863	2831.63	2.44863	2980	0.950211	0.0028376
MOOS3_III.D	2024-03-07 01:42:16	2.4627	4516.89	2.46472	2382.61	1.89578	0.00566133
AB4_III.D	2024-03-07 01:56:06	2.45262	8664.83	2.45463	3143.72	2.75623	0.00823089
ST_1.D	2024-03-07 02:09:49	2.46682	2143.29	2.47083	13.474	159.069
MOOS4_1.D	2024-03-07 02:23:35	2.45463	2199.55	2.45463	13.0558	168.472
ST_2.D	2024-03-07 02:37:19	2.46472	2312.62	2.46068	14.196	162.906
MOOS4_2.D	2024-03-07 02:51:06	2.45665	2283.81	2.45867	14.7329	155.014
ST_3.D	2024-03-07 03:04:55	2.45682	2518.51	2.46892	14.805	170.112
MOOS4_3.D	2024-03-07 03:18:45	2.4486	2401.2	2.4486	17.5275	136.996
ST_4.D	2024-03-07 03:32:38	2.4587	2658.92	2.46272	15.0185	177.043
MOOS4_4.D	2024-03-07 03:46:22	2.45472	2506.76	2.46077	15.7157	159.506
ST_5.D	2024-03-07 04:00:05	2.44883	2474.38	2.45488	15.2417	162.343
MOOS4_5.D	2024-03-07 04:13:50	2.46077	2442.87	2.45875	15.3423	159.224
ST_6.D	2024-03-07 04:27:39	2.4588	2672.81	2.46082	16.2822	164.155
MOOS4_6.D	2024-03-07 04:41:29	2.4629	2591.72	2.4629	15.7345	164.716
ST_7.D	2024-03-07 04:55:16	2.45483	2713.9	2.46088	21.8195	124.38
MOOS4_7.D	2024-03-07 05:08:57	2.45273	2655.93	2.45273	15.6688	169.504
Effect of blank						RSD	RSD
0.00153982						0.00184665	0.0910585
						0.00156526	0.0910418
						0.00880499	0.0909381
						0.00353972	0.0913586
						0.00445166	0.090927
						0.0021303	0.0911288
						0.00387755	0.0911385
						0.00260742	0.0909347
						0.00483271	0.0908888
						0.00140993	0.0910784
						0.00318772
						0.0021469
						0.00619687
						0.00288172
						0.00154629
						0.00298628
						0.00327744
						0.00298628	0.00154071
2024-03-06 CHAR MOOS4 SiO2 w2d2 - spectrophotometry (verified on 2024-04-09)
Sample ID	Date	810nm (Abs)
BLS-DIW	3/6/2024 1:16:24 PM	1.3e-05
BSL-LNWS	3/6/2024 1:17:07 PM	-0.000185
BSL-M4	3/6/2024 1:17:47 PM	-0.000135
BSL-SALT	3/6/2024 1:18:28 PM	0.00041
BSL-M3	3/6/2024 1:19:12 PM	-0.000192
BLK-DIW	3/6/2024 1:20:00 PM	0.000529
BLK-LNSW	3/6/2024 1:20:56 PM	0.012266
CAL1	3/6/2024 1:21:48 PM	0.076466
CAL2	3/6/2024 1:22:41 PM	0.109762
CAL3	3/6/2024 1:23:31 PM	0.140933
CAL4	3/6/2024 1:24:25 PM	0.206335
CAL5	3/6/2024 1:25:14 PM	0.267814
052a_1	3/6/2024 1:26:28 PM	0.123883
130a_1	3/6/2024 1:27:11 PM	0.123983
207a_1	3/6/2024 1:28:49 PM	0.124539
284a_1	3/6/2024 1:29:29 PM	0.124058
360a_1	3/6/2024 1:30:11 PM	0.12601
052a_2	3/6/2024 1:30:55 PM	0.124468
130a_2	3/6/2024 1:31:41 PM	0.124274
207a_2	3/6/2024 1:32:33 PM	0.123354
284a_2	3/6/2024 1:33:24 PM	0.124114
360a_2	3/6/2024 1:34:16 PM	0.124801
SALT1_309	3/6/2024 1:35:30 PM	0.155795
MOOS3	3/6/2024 1:36:25 PM	0.514996
CAL6	3/6/2024 1:38:06 PM	0.554332
2024-03-21 CHAR MOOS4 SiO2 - LC-ICPMS (verified on 2024-04-24)
Sample ID	r28/30	ur28/30
AB1	0.498832	0.00721658
AB2A	0.981376	0.0141975
AB2B	0.983515	0.0142285
AB2C	0.981755	0.014203
AB3	1.82551	0.0264095
181_A1	1.00303	0.0145108
181_A2	0.969503	0.0140258
335_A1	1.00576	0.0145503
335_A2	0.991728	0.0143473
027_A2	0.95157	0.0137663
SALT1_309_1	0.934935	0.0135256
SALT1_309_2	0.941905	0.0136265
2024-05-02 Nitrite matrix effects (verified 2024-05-03)
Sample ID	Date	541nm (Abs)
LNSW-N0	5/2/2024 1:45:33 PM	0.083995		LNSW-N0	5/2/2024 1:45:33 PM	0.083995
MOOS-N0	5/2/2024 1:46:24 PM	0.084394		LNSW-N1	5/2/2024 1:47:21 PM	0.168045
LNSW-N1	5/2/2024 1:47:21 PM	0.168045		LNSW-N2	5/2/2024 1:49:04 PM	0.246056
MOOS-N1	5/2/2024 1:48:10 PM	0.168644		LNSW-N3	5/2/2024 1:51:00 PM	0.32271
LNSW-N2	5/2/2024 1:49:04 PM	0.246056		MOOS-N0	5/2/2024 1:46:24 PM	0.084394
MOOS-N2	5/2/2024 1:50:09 PM	0.248192		MOOS-N1	5/2/2024 1:48:10 PM	0.168644
LNSW-N3	5/2/2024 1:51:00 PM	0.32271		MOOS-N2	5/2/2024 1:50:09 PM	0.248192
MOOS-N3	5/2/2024 1:51:52 PM	0.325854		MOOS-N3	5/2/2024 1:51:52 PM	0.325854
2024-05-02 Phosphate matrix effects (verified 2024-05-03)
Sample ID	Date	890nm (Abs)
LNSW-P0	5/2/2024 2:34:04 PM	0.279513		LNSW-P0	5/2/2024 2:34:04 PM	0.279513
MOOS-P0	5/2/2024 2:34:55 PM	0.276187		LNSW-P1	5/2/2024 2:35:58 PM	0.558812
LNSW-P1	5/2/2024 2:35:58 PM	0.558812		LNSW-P2	5/2/2024 2:37:49 PM	0.817839
MOOS-P1	5/2/2024 2:36:52 PM	0.55584		LNSW-P3	5/2/2024 2:40:06 PM	1.06434
LNSW-P2	5/2/2024 2:37:49 PM	0.817839		MOOS-P0	5/2/2024 2:34:55 PM	0.276187
MOOS-P2	5/2/2024 2:38:43 PM	0.819846		MOOS-P1	5/2/2024 2:36:52 PM	0.55584
LNSW-P3	5/2/2024 2:40:06 PM	1.06434		MOOS-P2	5/2/2024 2:38:43 PM	0.819846
MOOS-P3	5/2/2024 2:41:16 PM	1.0636		MOOS-P3	5/2/2024 2:41:16 PM	1.0636
2024-05-02 Silicate matrix effects (verified 2024-05-03)
Sample ID	Date	810nm (Abs)
LNSW-Si0	5/2/2024 4:09:51 PM	0.12779		LNSW-Si0	5/2/2024 4:09:51 PM	0.12779
MOOS-Si0	5/2/2024 4:10:44 PM	0.126508		LNSW-Si1	5/2/2024 4:11:37 PM	0.242505
LNSW-Si1	5/2/2024 4:11:37 PM	0.242505		LNSW-Si2	5/2/2024 4:13:29 PM	0.354172
MOOS-Si1	5/2/2024 4:12:32 PM	0.2419		LNSW-Si3	5/2/2024 4:15:19 PM	0.462158
LNSW-Si2	5/2/2024 4:13:29 PM	0.354172		MOOS-Si0	5/2/2024 4:10:44 PM	0.126508
MOOS-Si2	5/2/2024 4:14:25 PM	0.351356		MOOS-Si1	5/2/2024 4:12:32 PM	0.2419
LNSW-Si3	5/2/2024 4:15:19 PM	0.462158		MOOS-Si2	5/2/2024 4:14:25 PM	0.351356
MOOS-Si3	5/2/2024 4:16:09 PM	0.46098		MOOS-Si3	5/2/2024 4:16:09 PM	0.46098
2024-05-06 Silicate interference on phosphate data (verified 2024-05-10)
Sample ID	Date	890nm (Abs)
0	5/6/2024 1:20:17 PM	-0.000756
0.1	5/6/2024 1:21:01 PM	-0.000761
0.4	5/6/2024 1:21:47 PM	-0.000758
1	5/6/2024 1:22:32 PM	-0.00068
1.6	5/6/2024 1:23:21 PM	-0.000789
2.2	5/6/2024 1:24:04 PM	-0.00058
3	5/6/2024 1:24:49 PM	-0.000679
2024-05-07 Temperature effect on nitrite determination (verified 2024-05-10)
Sample ID	Date	541nm (Abs)
RT-N1	5/7/2024 11:27:36 AM	0.085787		RT-N1	5/7/2024 11:27:36 AM	0.085787
Fridge-N1	5/7/2024 11:28:15 AM	0.085043		RT-N2	5/7/2024 11:28:56 AM	0.085791
RT-N2	5/7/2024 11:28:56 AM	0.085791		RT-N3	5/7/2024 11:30:20 AM	0.085553
Fridge-N2	5/7/2024 11:29:37 AM	0.084657		Fridge-N1	5/7/2024 11:28:15 AM	0.085043
RT-N3	5/7/2024 11:30:20 AM	0.085553		Fridge-N2	5/7/2024 11:29:37 AM	0.084657
Fridge-N3	5/7/2024 11:30:59 AM	0.085815		Fridge-N3	5/7/2024 11:30:59 AM	0.085815
2024-05-07 Temperature effect on phosphate determination (verified 2024-05-10)
Sample ID	Date	890nm (Abs)
RT-P1	5/7/2024 12:21:47 PM	0.283324		RT-P1	5/7/2024 12:21:47 PM	0.283324
Fridge-P1	5/7/2024 12:22:40 PM	0.286157		RT-P2	5/7/2024 12:23:27 PM	0.283774
RT-P2	5/7/2024 12:23:27 PM	0.283774		RT-P3	5/7/2024 12:24:56 PM	0.284081
Fridge-P2	5/7/2024 12:24:09 PM	0.284654		Fridge-P1	5/7/2024 12:22:40 PM	0.286157
RT-P3	5/7/2024 12:24:56 PM	0.284081		Fridge-P2	5/7/2024 12:24:09 PM	0.284654
Fridge-P3	5/7/2024 12:25:40 PM	0.283834		Fridge-P3	5/7/2024 12:25:40 PM	0.283834
2024-05-07 Temperature effect on silicate determination (verified 2024-05-10)
Sample ID	Date	810nm (Abs)
RT-Si1	5/7/2024 1:13:58 PM	0.129068		RT-Si1	5/7/2024 1:13:58 PM	0.129068
Fridge-Si1	5/7/2024 1:14:43 PM	0.103265		RT-Si2	5/7/2024 1:15:26 PM	0.12767
RT-Si2	5/7/2024 1:15:26 PM	0.12767		RT-Si3	5/7/2024 1:16:53 PM	0.128234
Fridge-Si2	5/7/2024 1:16:10 PM	0.098004		Fridge-Si1	5/7/2024 1:14:43 PM	0.103265
RT-Si3	5/7/2024 1:16:53 PM	0.128234		Fridge-Si2	5/7/2024 1:16:10 PM	0.098004
Fridge-Si3	5/7/2024 1:17:38 PM	0.093779		Fridge-Si3	5/7/2024 1:17:38 PM	0.093779

## Sheet: SOFTWARE
Index
Line	Description
13	CM-Form-P208_Macro_ID4MS. Macro used to perform ID4MS calculation (result; uncertainty)
58	CM-Form-051_density_of_liquids. Macro used to calculate density of liquids by pycnometry (result; uncertainty)
97	Gravimetric dilutions WnA1S macro: dilution of 1 solution containing n analytes
137	Gravimetric dilutions WnAnS macro: mixing n solutions containing 1 analytes each and further dilute
176	Macro for the calculation of external calibration results (linear model) by Gauss method (ResultEXLN_GS) and by Monte Carlo (ResultEXLN_MC)
236	Macro for the calculation of IDMS result by fitting a rational function to the calibration plot. Gauss method (ResultIDMS_GS) and Monte Carlo (ResultIDMS_MC)
288	Macro for the calculation of external calibration results using a quadratic model (ResultEXQD)
CM-Form-P208_Macro_ID4MS. Macro used to perform ID4MS calculation (result; uncertainty)
Validation can be found:
- In this document
- DOC_MANAGER\Archive\Software\CM-Form-P208_Macro_ID4MS
- Within project SALT-1 and CCQM K161
Source code can be found in Module 1 (ALT + F11)
Quadruple isotope dilution									Percentage variance components of the combined standard uncertainty, uc(wA): First-order Taylor expansion
Calibrators	mA*(A*B)/g	u[mA*(A*B)]/g	mB(A*B)/g	u[mB(A*B)]/g	rA*B/(V/V)	u[rA*B]/(V/V)	wA*/(µg/g)	u[wA*]/(µg/g)
A*B-1	1.02652	3e-05	0.05992	3e-05	6.143	0.018429	97.44	0.09744
A*B-2	2.00312	3e-05	0.06013	3e-05	4.215	0.012645	97.44	0.09744
A*B-3	4.10538	3e-05	0.05989	3e-05	2.764	0.008292	97.44	0.09744
Samples	mA(AB)/g	u[mA(AB)]/g	mB(AB)/g	u[mB(AB)]/g	rAB/(V/V)	u[rAB]/(V/V)	wA/(µg/g)	u[wA]/(µg/g)	rAB	rA*B-1	rA*B-2	rA*B-3	wA*-1	wA*-2	wA*-3	mA(AB)	mB(AB)	mA*(A*B)-1	mA*(A*B)-2	mA*(A*B)-3	mB(A*B)-1	mB(A*B)-2	mB(A*B)-3
AB	2.00811	3e-05	0.06002	3e-05	4.226	0.012678	96.5924	0.704386	0.486288	6.2616e-06	0.485535	3.84795e-06	1.95627e-07	0.0187843	1.35667e-07	4.19693e-06	0.00469802	1.67085e-10	4.21332e-06	7.24452e-12	4.90374e-08	0.0046758	3.40414e-08
CM-Form-051_density_of_liquids. Macro used to calculate density of liquids by pycnometry (result; uncertainty)
Validation can be found:
- In this document
- DOC_MANAGER\Archive\Software\CM-Form-51_Macro_density
- Documentation associated to CM-Form-051 rev 4 (Jenn Bates)
Source code can be found in Module 2 (ALT + F11)
t /°C	22	temperature
RH /%	50	relative humidity
Determination of density of aqueous liquids												Percentage variance components: First-order Taylor expansion
ρH2O	u[ρH2O]	ρair	u[ρair]	m0	u[m0]	m1	u[m1]	m2	u[m2]	ρsample	u[ρsample]	ρH2O	ρair	m0	m1	m2
kg/m3	kg/m3	kg/m3	kg/m3	g	g	g	g	g	g	kg/m3	kg/m3
997.773	0.43224	1.20516	0.006	16.6311	0.000135377	26.8514	0.00136517	27.1347	0.00148535	1025.39	0.486849	0.832538	1.16633e-07	5.6453e-07	0.0789602	0.0885015
The validation of DenLiq module is achieved by comparison of LiqDen results (L5 and M5) with an indipendent calculation strategy (B23 and B28)
ρsample		=(B5-D5)*(J5-F5)/(H5-F5)+D5
kg/m3						Ratio of cell L5 and B23
1025.39						1
u[ρsample]		=SQRT((D5-B5)^2*(J5-H5)^2*G5^2/(H5-F5)^4+(D5-B5)^2*(J5-F5)^2*I5^2/(H5-F5)^4+(D5-B5)^2*K5^2/(H5-F5)^2+(J5-F5)^2*C5^2/(H5-F5)^2+(J5-H5)^2*E5^2/(H5-F5)^2)
kg/m3						Ratio of cell M5 and B28
0.486849						1
Gravimetric dilutions WnA1S macro: dilution of 1 solution containing n analytes
Validation can be found:
- In this document (validation was also obtained by comparing results produced by previous macros used for CCQM-K161 and SALT-1)
- DOC_MANAGER\Archive\Software\Gravimetric_dilutions
Source code can be found in Module 3 (ALT + F11)
Dilution of one solution containing n analytes
1. Case 1: dilution of one solution containing one analyte
w1	u(w1)	m0	m1	m2	u(m0)	u(m1)	u(m2)	W1	u(W1)
µg/g	µg/g	g	g	g	g	g	g	µg/g	µg/g
16.7047	0.0346925	8.2119	9.904	35.0968	0.1	0.2	5	1.05137	0.239907
							Manual	1.05137	0.239907
							Verify	TRUE	TRUE
2024-04-05: https://uncertainty.nist.gov/							NIST unc	1.05	0.24
							Verify	1.0013	0.999613
2. Case 2: dilution of one solution containing two analytes
w1	u(w1)	w2	u(w2)	m0	m1	m2	u(m0)	u(m1)	u(m2)	W1	u(W1)	W2	u(W2)
µg/g	µg/g	µg/g	µg/g	g	g	g	g	g	g	µg/g	µg/g	µg/g	µg/g
16.7047	0.0346925	54.17	0.0977118	8.2119	9.904	35.0968	0.1	0.2	5	1.05137	0.239907	3.40938	0.777965
									Manual	1.05137	0.239907	3.40938	0.777965
									Verify	TRUE	TRUE	TRUE	TRUE
2024-04-08: https://uncertainty.nist.gov/									NIST unc	1.05	0.24	3.41	0.77
									Verify	1.0013	0.999613	0.999819	1.01034
3. Case 3: dilution of one solution containing three analytes
w1	u(w1)	w2	u(w2)	w3	u(w3)	m0	m1	m2	u(m0)	u(m1)	u(m2)	W1	u(W1)	W2	u(W2)	W3	u(W3)
µg/g	µg/g	µg/g	µg/g	µg/g	µg/g	g	g	g	g	g	g	µg/g	µg/g	µg/g	µg/g	µg/g	µg/g
16.7047	0.0346925	54.17	0.0977118	92.3356	0.117402	8.2119	9.904	35.0968	0.1	0.2	5	1.05137	0.239907	3.40938	0.777965	5.81147	1.32606
											Manual	1.05137	0.239907	3.40938	0.777965	5.81147	1.32606
											Verify	TRUE	TRUE	TRUE	TRUE	TRUE	TRUE
2024-04-08: https://uncertainty.nist.gov/											NIST unc	1.05	0.24	3.41	0.77	5.81	1.3
											Verify	1.0013	0.999613	0.999819	1.01034	1.00025	1.02005
Gravimetric dilutions WnAnS macro: mixing n solutions containing 1 analytes each and further dilute
Validation can be found:
- In this document (validation was also obtained by comparing results produced by previous macros used for CCQM-K161 and SALT-1)
- DOC_MANAGER\Archive\Software\Gravimetric_dilutions
Source code can be found in Module 3 (ALT + F11)
Dilution of one solution containing n analytes
1. Case 1: dilution of one solution containing one analyte
w1	u(w1)	m0	m1	m2	um0	um1	um2	W1	u(W1)
µg/g	µg/g	g	g	g	g	g	g	µg/g	µg/g
1001	2	16.4315	16.9341	46.549	0.1	0.2	1	16.7047	7.45285
							Manual	16.7047	7.45285
							Verify	TRUE	TRUE
2024-04-08: https://uncertainty.nist.gov/							NIST unc	16.7	7.43
							Verify	1.00028	1.00308
2. Case 2: dilution of two solutions containing one analyte
w1	u(w1)	w2	u(w2)	m0	m1	m2	m3	um0	um1	um2	um3	W1	u(W1)	W2	u(W2)
µg/g	µg/g	µg/g	µg/g	g	g	g	g	g	g	g	g	µg/g	µg/g	µg/g	µg/g
1001	2	1000.5	1.7951	16.4315	16.9341	18.5648	46.549	0.1	0.2	0.3	1	16.7047	7.45285	54.17	12.1136
											Manual	16.7047	7.45285	54.17	12.1136
											Verify	TRUE	TRUE	TRUE	TRUE
											NIST unc	16.7	7.43	54.2	12.1
											Verify	1.00028	1.00308	0.999447	1.00113
3. Case 3: dilution of three solutions containing one analyte
w1	u(w1)	w2	u(w2)	w3	u(w3)	m0	m1	m2	m3	m4	um0	um1	um2	um3	um4	W1	u(W1)	W2	u(W2)	W3	u(W3)
µg/g	µg/g	µg/g	µg/g	µg/g	µg/g	g	g	g	g	g	g	g	g	g	g	µg/g	µg/g	µg/g	µg/g	µg/g	µg/g
1001	2	1000.5	1.7951	755.602	0.957646	16.4315	16.9341	18.5648	22.2451	46.549	0.1	0.2	0.3	0.4	1	16.7047	7.45285	54.17	12.1136	92.3356	12.9176
															Manual	16.7047	7.45285	54.17	12.1136	92.3356	12.9176
															Verify	TRUE	TRUE	TRUE	TRUE	TRUE	TRUE
															NIST unc	16.7	7.43	54.2	12.1	92.3	12.9
															Verify	1.00028	1.00308	0.999447	1.00113	1.00039	1.00137
Macro for the calculation of external calibration results (linear model) by Gauss method (ResultEXLN_GS) and by Monte Carlo (ResultEXLN_MC)
Validation can be found:
- In this document
- DOC_MANAGER\Archive\Software\EX_linear
Source code can be found in Module 4 (ALT + F11)
1. Module for calculation of external calibration results - linear model OLS (result, uncertainty)
Data type	x	ux	y	uy	Note
CAL	0.129295	0.000129295	0.149548	0.00149548	Experimental data
CAL	0.192954	0.000192954	0.22479	0.0022479	Experimental data
CAL	0.254576	0.000254576	0.296149	0.00296149	Experimental data
CAL	0.373865	0.000373865	0.432656	0.00432656	Experimental data
CAL	0.509644	0.000509644	0.591953	0.00591953	Experimental data
PRIM ST	1000	0			Certified primary standard
SAMPLE	0.262451	0.00265723	0.304656	0.00304656	Calculation by ResultEXLN_GS
SAMPLE	0.262508	0.00287944	0.304656	0.00304656	Calculation by ResultEXLN_MT
SAMPLE	0.262451	0.00265723	0.304656	0.00304656	Manual calculation
SAMPLE	0.2625	0.00266	0.304656	0.00304656	NIST uncertainty machine - https://uncertainty.nist.gov/ (2024-04-09)
LINEST(y,x,TRUE,TRUE)
	a1	a0
Value	1.16029	0.000137914
Uncertainty	0.00341529	0.00109956
	0.999974	0.00103452
	115418	3
	0.123525	3.21072e-06
2. Calculation of the derivatives
dx/dyS	0.861856
dx/a0	-0.861856
dx/a1	-0.226195
3. Correlation coefficient
r(a0, a1)	-0.907172
4. When the uncertainty on the primary standard is not zero (ResultEXLN_GS)
Data type	x	ux	Note
SAMPLE	0.262451	0.00270858	Calculation by ResultEXLN_GS
SAMPLE	0.262451	0.00270858	Manual calculation
PRIM ST	1000	2	Certified primary standard
Validation	TRUE	TRUE
5. Comparing ResultEXLN_GS with other methods
Ratio	Ratio	ResultEXLN_GS
Value	uncertainty	vs
0.999781	0.922828	ResultEXLN_MT
1	1	Manual calculation
0.999813	0.998959	NIST uncertainty machine - https://uncertainty.nist.gov/ (2024-04-09)
Macro for the calculation of IDMS result by fitting a rational function to the calibration plot. Gauss method (ResultIDMS_GS) and Monte Carlo (ResultIDMS_MC)
Validation can be found:
- In this document
- DOC_MANAGER\Archive\Software\IDMS_fitting
Source code can be found in Module 5 (ALT + F11)
0. Number of Monte Carlo simulations:				10
1. Case when gravimetric correction for mA and mB is taken into consideration
				x-axis		y-axis
Standard	wA*	mA*	mB	wA*(mA*/mB)	u(wA*(mA*/mB))	rA*B	u(rA*B)
C0	0	0.4649	0.1149	0	1e-14	0.0358942	0.000358942
C1	0.486654	0.4837	0.1219	1.93105	0.0038621	0.171523	0.00171523
C2	1.35557	0.4761	0.123	5.24704	0.0104941	0.336353	0.00336353
C3	2.21701	0.4817	0.1237	8.63325	0.0172665	0.488126	0.00488126
C4	3.11269	0.4711	0.1249	11.7405	0.023481	0.627781	0.00627781
C5	3.92993	0.4881	0.1248	15.3702	0.0307404	0.75748	0.0075748
C6	4.85522	0.4756	0.1245	18.5473	0.0370946	0.879265	0.00879265
							Gauss's method (GUM's Linear Approximation)				Monte Carlo method			Ratio wA	Ratio u(wA)
Sample	mA	mB	m = mB/mA	u(m)	rAB	u(rAB)	wA	u(wA)	uR(wA)	R^2	wA	u(wA)	uR(wA)	GC/MT	GC/MT
Sample A_1	0.4646	0.1152	0.247955	0.00049591	0.728031	0.00728031	3.56633	0.0568068	0.0159286	0.999183	3.59614	0.052213	0.0145192	0.991711	1.08798
Sample A_2	0.4768	0.1234	0.258809	0.000517617	0.708786	0.00708786	3.59031	0.0572966	0.0159587	0.999183	3.6104	0.0656059	0.0181714	0.994435	0.873346
Sample A_3	0.4826	0.1251	0.259221	0.000518442	0.710559	0.00710559	3.60814	0.0575613	0.0159532	0.999183	3.60989	0.0892882	0.0247343	0.999513	0.644669
Sample A_4	0.4787	0.1249	0.260915	0.00052183	0.695687	0.00695687	3.52999	0.0565357	0.0160158	0.999183	3.53225	0.0520624	0.0147392	0.999361	1.08592
Sample A_5	0.4819	0.1248	0.258975	0.00051795	0.707271	0.00707271	3.58229	0.0571871	0.0159638	0.999183	3.62014	0.0636682	0.0175872	0.989545	0.898205
The uncertainty on the primary standard wA* should be added at the end for both Gauss method and Monte Carlo
2. Case when gravimetric correction for mA and mB is not taken into consideration
	x-axis				y-axis
Standard	wA*	u(wA*)	mA*	mB	rA*B	u(rA*B)
C0	0	1e-14	n/a	n/a	0.0358942	0.000358942
C1	0.486654	1e-14	n/a	n/a	0.171523	0.00171523
C2	1.35557	1e-14	n/a	n/a	0.336353	0.00336353
C3	2.21701	1e-14	n/a	n/a	0.488126	0.00488126
C4	3.11269	1e-14	n/a	n/a	0.627781	0.00627781
C5	3.92993	1e-14	n/a	n/a	0.75748	0.0075748
C6	4.85522	1e-14	n/a	n/a	0.879265	0.00879265
							Gauss's method (GUM's Linear Approximation)				Monte Carlo method			Ratio wA	Ratio u(wA)
Sample	mA	mB	m = mB/mA	u(m)	rAB	u(rAB)	wA	u(wA)	uR(wA)	R^2	wA	u(wA)	uR(wA)	GC/MT	GC/MT
Sample A_1	n/a	n/a	1	1e-14	0.728031	0.00728031	3.73882	0.0598311	0.0160027	0.999144	3.78873	0.0389773	0.0102877	0.986827	1.53502
Sample A_2	n/a	n/a	1	1e-14	0.708786	0.00708786	3.60511	0.0578113	0.016036	0.999144	3.60695	0.09546	0.0264655	0.999489	0.605608
Sample A_3	n/a	n/a	1	1e-14	0.710559	0.00710559	3.61734	0.0579861	0.01603	0.999144	3.61897	0.0515145	0.0142346	0.999549	1.12563
Sample A_4	n/a	n/a	1	1e-14	0.695687	0.00695687	3.51526	0.0565849	0.0160969	0.999144	3.50262	0.0694997	0.0198422	1.00361	0.814175
Sample A_5	n/a	n/a	1	1e-14	0.707271	0.00707271	3.59467	0.0576638	0.0160415	0.999144	3.58977	0.066275	0.0184622	1.00137	0.870068
The uncertainty on the primary standard wA* should be added at the end for both Gauss method and Monte Carlo
Macro for the calculation of external calibration results using a quadratic model (ResultEXQD)
Validation can be found:
- In this document
Source code can be found in Module 6 (ALT + F11)
Equation: y = a0 + a1x + a2x2
Equation: a2x2 + a1x + a0 - y = 0
Solution: x1 = {-a1 + [a12 - 4a2 (a0 - y)]1/2}/(2a2)
Solution: x2 = {-a1 - [a12 - 4a2 (a0 - y)]1/2}/(2a2)
				Linest with quadratic model
Type	x	y		a2	a1	a0
CAL	0.0398713	0.0462033		-0.026063	1.1041	0.00148658
CAL	0.0595022	0.0657461		0.378338	0.0762054	0.00328736
CAL	0.0785049	0.0882839		0.999737	0.00117786	#N/A
CAL	0.11529	0.128978		3797.53	2	#N/A
CAL	0.157161	0.174146		0.010537	2.7747e-06	#N/A
Type	y	x1	x2	Note
SAMPLE	0.0858423	0.0765405	42.2862	Using ResultEXQD
SAMPLE	0.0858423	0.0765405	42.2862	Manual Calculation			TRUE	TRUE
